# Supplementary material for: 2-Amino-3-nitro­pyridinium hydrogen selenate
Source: Acta Crystallogr Sect E Struct Rep Online. 2009 Jun 20;65(Pt 7):o1648. doi: 10.1107/S1600536809022879 (PMC2969471; doi:10.1107/S1600536809022879)
Supplement: Supplementary file 1 [file e-65-o1648-sup1.cif]

##############################################################################
###                                                                        ###
###        Electronic paper (Acta Crystallographica Section E)             ###
###                                                                        ###
##############################################################################
#                                                                            #
# This CIF contains the data in a paper accepted for publication in Acta     #
# Crystallographica Section E. It conforms to the requirements of Notes      #
# for Authors for Section E, and has been peer reviewed under the auspices   #
# of the IUCr Commission on Journals.                                        #
#                                                                            #
# Full details of the Crystallographic Information File format               #
# are given in the paper "The Crystallographic Information File (CIF):       #
# a New Standard Archive File for Crystallography" by S. R. Hall, F. H.      #
# Allen and I. D. Brown [Acta Cryst. (1991), A47, 655-685].                  #
#                                                                            #
# The current version of the core CIF dictionary is obtainable from          #
# ftp://ftp.iucr.org/pub/cif_core.dic. The current version number is 2.4.    #
#                                                                            #
# Software is freely available for graphical display of the structure(s) in  #
# this CIF.  For information consult the CIF home page http://www.iucr.org/  #
# cif/home.html                                                              #
#                                                                            #
# This file may be used for bona fide research purposes within the           #
# scientific community so long as proper attribution is given to the journal # 
# article from which it was obtained.                                        #
#                                                                            #
##############################################################################
                                             
data_I
_audit_creation_method     SHELXL-97
_chemical_name_systematic
;
2-Amino-3-nitropyridinium hydrogen selenate
;
_chemical_name_common     ?
_chemical_formula_moiety     'C5 H6 N3 O2 +, H O4 Se -'
_chemical_formula_sum     'C5 H7 N3 O6 Se'
_chemical_formula_iupac     'C5 H6 N3 O2 +, H O4 Se -'
_chemical_formula_weight     284.10
_chemical_melting_point     ?
_symmetry_cell_setting     Monoclinic
_symmetry_space_group_name_H-M     'P 21/c'
_symmetry_space_group_name_Hall     '-P 2ybc'
loop_
    _symmetry_equiv_pos_as_xyz
    'x, y, z'
    '-x, y+1/2, -z+1/2'
    '-x, -y, -z'
    'x, -y-1/2, z-1/2'
_cell_length_a     9.090(3)
_cell_length_b     20.130(2)
_cell_length_c     10.434(4)
_cell_angle_alpha     90.00
_cell_angle_beta     104.84(2)
_cell_angle_gamma     90.00
_cell_volume     1845.6(10)
_cell_formula_units_Z     8
_cell_measurement_reflns_used     25
_cell_measurement_theta_min     9
_cell_measurement_theta_max     11
_cell_measurement_temperature     298
_exptl_crystal_description     prism
_exptl_crystal_colour     yellow
_exptl_crystal_size_max     0.37
_exptl_crystal_size_mid     0.29
_exptl_crystal_size_min     0.19
_exptl_crystal_density_diffrn     2.045
_exptl_crystal_density_meas     ?
_exptl_crystal_density_method     'not measured'
_exptl_crystal_F_000     1120
_exptl_absorpt_coefficient_mu     4.086
_exptl_absorpt_correction_type     multi-scan
_exptl_absorpt_process_details     '(Blessing, 1995)'
_exptl_absorpt_correction_T_min     0.1450
_exptl_absorpt_correction_T_max     0.2979
_exptl_special_details
;
;
_diffrn_ambient_temperature     298
_diffrn_radiation_type     MoK\a
_diffrn_radiation_wavelength     0.71073
_diffrn_radiation_source     'fine-focus sealed tube'
_diffrn_radiation_monochromator     graphite
_diffrn_measurement_device_type     'Enraf--Nonius Turbo-CAD-4'
_diffrn_measurement_method     \w
_diffrn_detector_area_resol_mean     ?
_diffrn_reflns_number     7325
_diffrn_reflns_av_R_equivalents     0.0397
_diffrn_reflns_av_sigmaI/netI     0.0682
_diffrn_reflns_theta_min     2.02
_diffrn_reflns_theta_max     27.97
_diffrn_reflns_theta_full     27.97
_diffrn_measured_fraction_theta_max     1.000
_diffrn_measured_fraction_theta_full     1.000
_diffrn_reflns_limit_h_min     -11
_diffrn_reflns_limit_h_max     11
_diffrn_reflns_limit_k_min     0
_diffrn_reflns_limit_k_max     26
_diffrn_reflns_limit_l_min     -6
_diffrn_reflns_limit_l_max     13
_diffrn_standards_number     2
_diffrn_standards_interval_time     120
_diffrn_standards_decay_%     4
loop_
    _diffrn_standard_refln_index_h
    _diffrn_standard_refln_index_k
    _diffrn_standard_refln_index_l
    4 4 -1
    -4 4 1
_refine_special_details
;
Refinement of <i>F</i>^2^ against ALL reflections. The weighted <i>R</i>-factor
<i>wR</i> and goodness of fit <i>S</i> are based on <i>F</i>^2^, conventional
<i>R</i>-factors <i>R</i> are based on <i>F</i>, with <i>F</i> set to zero for
negative <i>F</i>^2^. The threshold expression of <i>F</i>^2^ >
\s(<i>F</i>^2^) is used only for calculating <i>R</i>-factors(gt) <i>etc</i>.
and is not relevant to the choice of reflections for refinement.
<i>R</i>-factors based on <i>F</i>^2^ are statistically about twice as large
as those based on <i>F</i>, and <i>R</i>- factors based on ALL data will be
even larger.
;
_reflns_number_total     4433
_reflns_number_gt     2980
_reflns_threshold_expression     I>2\s(I)
_refine_ls_structure_factor_coef     Fsqd
_refine_ls_matrix_type     full
_refine_ls_R_factor_all     0.0880
_refine_ls_R_factor_gt     0.0466
_refine_ls_wR_factor_gt     0.0987
_refine_ls_wR_factor_ref     0.1118
_refine_ls_goodness_of_fit_ref     1.014
_refine_ls_restrained_S_all     1.014
_refine_ls_number_reflns     4433
_refine_ls_number_parameters     274
_refine_ls_number_restraints     0
_refine_ls_hydrogen_treatment     constr
_refine_ls_weighting_scheme     calc
_refine_ls_weighting_details
                 'calc w=1/[\s^2^(Fo^2^)+(0.0549P)^2^] where P=(Fo^2^+2Fc^2^)/3'
_atom_sites_solution_hydrogens     geom
_atom_sites_solution_primary     direct
_atom_sites_solution_secondary     difmap
_refine_ls_shift/su_max     0.001
_refine_ls_shift/su_mean     0.000
_refine_diff_density_max     0.797
_refine_diff_density_min     -0.754
_refine_ls_extinction_method     'SHELXL97 (Sheldrick, 2008)'
_refine_ls_extinction_coef     0.0106(7)
_refine_ls_extinction_expression
                                  'Fc^*^=kFc[1+0.001xFc^2^\l^3^/sin(2\q)]^-1/4^'
loop_
    _atom_type_symbol
    _atom_type_description
    _atom_type_scat_dispersion_real
    _atom_type_scat_dispersion_imag
    _atom_type_scat_source
    'C' 'C' 0.0033 0.0016
                         'International Tables Vol C Tables 4.2.6.8 and 6.1.1.4'
    'H' 'H' 0.0000 0.0000
                         'International Tables Vol C Tables 4.2.6.8 and 6.1.1.4'
    'N' 'N' 0.0061 0.0033
                         'International Tables Vol C Tables 4.2.6.8 and 6.1.1.4'
    'O' 'O' 0.0106 0.0060
                         'International Tables Vol C Tables 4.2.6.8 and 6.1.1.4'
    'Se' 'Se' -0.0929 2.2259
                         'International Tables Vol C Tables 4.2.6.8 and 6.1.1.4'
_computing_data_collection     'CAD-4 EXPRESS (Enraf--Nonius, 1994)'
_computing_cell_refinement     'CAD-4 EXPRESS (Enraf--Nonius, 1994)'
_computing_data_reduction     'XCAD4 (Harms & Wocadlo, 1995)'
_computing_structure_solution     'SHELXS97 (Sheldrick, 2008)'
_computing_structure_refinement     'SHELXL97 (Sheldrick, 2008)'
_computing_molecular_graphics
;
ORTEP-3 for Windows (Farrugia, 1997) and DIAMOND (Brandenburg & Putz,
2005)
;
_computing_publication_material     'WinGX (Farrugia, 1999)'
loop_
    _atom_site_type_symbol
    _atom_site_label
    _atom_site_fract_x
    _atom_site_fract_y
    _atom_site_fract_z
    _atom_site_U_iso_or_equiv
    _atom_site_adp_type
    _atom_site_calc_flag
    _atom_site_refinement_flags
    _atom_site_occupancy
    _atom_site_disorder_assembly
    _atom_site_disorder_group
    Se Se1 0.39573(5) 0.57437(2) 0.26743(5) 0.03205(15) Uani d . 1 . .
    Se Se2 0.88010(5) 0.61095(2) 0.28019(5) 0.02924(14) Uani d . 1 . .
    O O1 0.4598(4) 0.65134(18) 0.2463(5) 0.0680(13) Uani d . 1 . .
    H H1 0.5519 0.6530 0.2786 0.102 Uiso calc R 1 . .
    O O3 0.3344(5) 0.5426(2) 0.1228(4) 0.0756(14) Uani d . 1 . .
    O O2 0.2627(4) 0.58545(19) 0.3409(4) 0.0576(11) Uani d . 1 . .
    O O4 0.5374(4) 0.53198(15) 0.3555(3) 0.0411(8) Uani d . 1 . .
    O O5 1.0304(3) 0.66505(15) 0.3064(4) 0.0401(8) Uani d . 1 . .
    H H5 1.1091 0.6443 0.3109 0.060 Uiso calc R 1 . .
    O O6 0.7514(3) 0.65653(16) 0.3186(4) 0.0433(8) Uani d . 1 . .
    O O7 0.9371(4) 0.54843(15) 0.3783(3) 0.0405(8) Uani d . 1 . .
    O O8 0.8397(4) 0.58792(17) 0.1281(3) 0.0478(9) Uani d . 1 . .
    O O9 0.4200(5) 0.2899(2) -0.0205(4) 0.0656(12) Uani d . 1 . .
    O O10 0.6241(5) 0.23103(19) 0.0156(4) 0.0672(12) Uani d . 1 . .
    O O11 0.8828(4) 0.33319(18) -0.0323(4) 0.0498(9) Uani d . 1 . .
    O O12 1.0837(4) 0.27232(16) -0.0052(4) 0.0503(9) Uani d . 1 . .
    N N1 0.6363(4) 0.41805(19) 0.2743(4) 0.0361(9) Uani d . 1 . .
    H H1A 0.6010 0.4565 0.2869 0.043 Uiso calc R 1 . .
    N N2 0.4378(4) 0.4105(2) 0.0899(4) 0.0442(10) Uani d . 1 . .
    H H2A 0.4098 0.4494 0.1082 0.053 Uiso calc R 1 . .
    H H2B 0.3862 0.3897 0.0211 0.053 Uiso calc R 1 . .
    N N3 0.5509(5) 0.2774(2) 0.0413(5) 0.0454(10) Uani d . 1 . .
    N N4 1.1029(4) 0.44386(17) 0.2922(4) 0.0333(9) Uani d . 1 . .
    H H4 1.0723 0.4821 0.3116 0.040 Uiso calc R 1 . .
    N N5 0.9152(4) 0.4497(2) 0.0988(4) 0.0413(10) Uani d . 1 . .
    H H5A 0.8914 0.4881 0.1236 0.050 Uiso calc R 1 . .
    H H5B 0.8653 0.4335 0.0241 0.050 Uiso calc R 1 . .
    N N6 1.0111(5) 0.31667(18) 0.0290(4) 0.0348(9) Uani d . 1 . .
    C C1 0.5601(5) 0.3828(2) 0.1677(5) 0.0337(10) Uani d . 1 . .
    C C2 0.6231(5) 0.3199(2) 0.1535(5) 0.0339(10) Uani d . 1 . .
    C C3 0.7524(5) 0.2982(2) 0.2424(5) 0.0400(12) Uani d . 1 . .
    H H3 0.7922 0.2568 0.2303 0.048 Uiso calc R 1 . .
    C C4 0.8245(5) 0.3366(3) 0.3493(5) 0.0427(12) Uani d . 1 . .
    H H4A 0.9114 0.3214 0.4103 0.051 Uiso calc R 1 . .
    C C5 0.7647(5) 0.3970(2) 0.3629(5) 0.0381(11) Uani d . 1 . .
    H H5C 0.8120 0.4243 0.4333 0.046 Uiso calc R 1 . .
    C C6 1.0279(5) 0.4158(2) 0.1752(4) 0.0288(9) Uani d . 1 . .
    C C7 1.0836(5) 0.3528(2) 0.1496(4) 0.0286(9) Uani d . 1 . .
    C C8 1.2031(5) 0.3237(2) 0.2393(5) 0.0387(11) Uani d . 1 . .
    H H8 1.2366 0.2819 0.2216 0.046 Uiso calc R 1 . .
    C C9 1.2739(6) 0.3557(3) 0.3550(5) 0.0443(12) Uani d . 1 . .
    H H9 1.3562 0.3363 0.4150 0.053 Uiso calc R 1 . .
    C C10 1.2217(5) 0.4159(2) 0.3799(5) 0.0402(11) Uani d . 1 . .
    H H10 1.2680 0.4382 0.4580 0.048 Uiso calc R 1 . .
loop_
    _atom_site_aniso_label
    _atom_site_aniso_U_11
    _atom_site_aniso_U_22
    _atom_site_aniso_U_33
    _atom_site_aniso_U_12
    _atom_site_aniso_U_13
    _atom_site_aniso_U_23
    Se1 0.0214(2) 0.0312(2) 0.0401(3) 0.00508(17) 0.00162(18) -0.0022(2)
    Se2 0.0249(2) 0.0232(2) 0.0358(3) -0.00061(17) 0.00088(18) -0.00011(18)
    O1 0.0320(19) 0.040(2) 0.129(4) 0.0059(17) 0.015(2) 0.030(2)
    O3 0.079(3) 0.075(3) 0.049(3) 0.045(2) -0.026(2) -0.021(2)
    O2 0.040(2) 0.055(2) 0.088(3) 0.0112(18) 0.034(2) 0.009(2)
    O4 0.0365(17) 0.0333(17) 0.045(2) 0.0110(14) -0.0050(15) -0.0029(15)
    O5 0.0281(16) 0.0327(17) 0.057(2) -0.0049(13) 0.0061(16) -0.0020(16)
    O6 0.0299(17) 0.0338(17) 0.066(2) 0.0023(14) 0.0125(16) -0.0058(17)
    O7 0.0416(18) 0.0311(16) 0.048(2) 0.0056(14) 0.0099(16) 0.0142(15)
    O8 0.055(2) 0.0375(18) 0.041(2) 0.0050(17) -0.0043(17) -0.0050(16)
    O9 0.054(2) 0.061(3) 0.071(3) -0.007(2) -0.004(2) -0.023(2)
    O10 0.084(3) 0.046(2) 0.074(3) 0.004(2) 0.026(2) -0.023(2)
    O11 0.0348(18) 0.057(2) 0.050(2) -0.0048(17) -0.0036(17) -0.0155(18)
    O12 0.066(2) 0.0294(18) 0.057(2) 0.0063(17) 0.018(2) -0.0091(16)
    N1 0.037(2) 0.031(2) 0.038(2) 0.0060(17) 0.0050(18) -0.0043(18)
    N2 0.039(2) 0.041(2) 0.046(3) 0.0080(19) 0.000(2) -0.004(2)
    N3 0.055(3) 0.029(2) 0.055(3) -0.006(2) 0.019(2) -0.0050(19)
    N4 0.039(2) 0.0234(17) 0.032(2) 0.0039(16) -0.0007(17) -0.0015(15)
    N5 0.046(2) 0.036(2) 0.033(2) 0.0113(18) -0.0072(19) -0.0061(17)
    N6 0.043(2) 0.0291(19) 0.034(2) -0.0076(17) 0.0117(19) -0.0040(16)
    C1 0.033(2) 0.032(2) 0.037(3) 0.0022(19) 0.010(2) 0.003(2)
    C2 0.034(2) 0.031(2) 0.038(3) -0.0001(19) 0.012(2) 0.000(2)
    C3 0.042(3) 0.027(2) 0.055(3) 0.008(2) 0.020(2) 0.007(2)
    C4 0.037(3) 0.047(3) 0.042(3) 0.009(2) 0.005(2) 0.014(2)
    C5 0.035(2) 0.041(3) 0.035(3) 0.002(2) 0.003(2) -0.001(2)
    C6 0.032(2) 0.029(2) 0.023(2) -0.0036(18) 0.0041(19) 0.0005(18)
    C7 0.035(2) 0.023(2) 0.029(2) -0.0039(17) 0.0094(19) -0.0007(18)
    C8 0.043(3) 0.027(2) 0.047(3) 0.006(2) 0.012(2) 0.005(2)
    C9 0.041(3) 0.045(3) 0.038(3) 0.013(2) -0.005(2) 0.005(2)
    C10 0.044(3) 0.038(3) 0.031(3) -0.003(2) -0.005(2) 0.000(2)
_geom_special_details
;
All e.s.d.'s (except the e.s.d. in the dihedral angle between two l.s. planes)
are estimated using the full covariance matrix. The cell e.s.d.'s are taken
into account individually in the estimation of e.s.d.'s in distances, angles
and torsion angles; correlations between e.s.d.'s in cell parameters are only
used when they are defined by crystal symmetry. An approximate (isotropic)
treatment of cell e.s.d.'s is used for estimating e.s.d.'s involving l.s.
planes.
;
loop_
    _geom_bond_atom_site_label_1
    _geom_bond_atom_site_label_2
    _geom_bond_site_symmetry_2
    _geom_bond_distance
    _geom_bond_publ_flag
    Se1 O3 . 1.602(4) ?
    Se1 O2 . 1.604(3) ?
    Se1 O4 . 1.620(3) ?
    Se1 O1 . 1.689(4) ?
    Se2 O8 . 1.603(3) ?
    Se2 O6 . 1.616(3) ?
    Se2 O7 . 1.621(3) ?
    Se2 O5 . 1.713(3) ?
    O1 H1 . 0.8200 ?
    O5 H5 . 0.8200 ?
    O9 N3 . 1.225(5) ?
    O10 N3 . 1.216(5) ?
    O11 N6 . 1.224(5) ?
    O12 N6 . 1.217(5) ?
    N1 C1 . 1.352(6) ?
    N1 C5 . 1.357(6) ?
    N1 H1A . 0.8600 ?
    N2 C1 . 1.321(6) ?
    N2 H2A . 0.8600 ?
    N2 H2B . 0.8600 ?
    N3 C2 . 1.463(6) ?
    N4 C10 . 1.347(5) ?
    N4 C6 . 1.359(5) ?
    N4 H4 . 0.8600 ?
    N5 C6 . 1.316(5) ?
    N5 H5A . 0.8600 ?
    N5 H5B . 0.8600 ?
    N6 C7 . 1.456(5) ?
    C1 C2 . 1.412(6) ?
    C2 C3 . 1.369(7) ?
    C3 C4 . 1.377(7) ?
    C3 H3 . 0.9300 ?
    C4 C5 . 1.355(7) ?
    C4 H4A . 0.9300 ?
    C5 H5C . 0.9300 ?
    C6 C7 . 1.417(6) ?
    C7 C8 . 1.370(6) ?
    C8 C9 . 1.374(7) ?
    C8 H8 . 0.9300 ?
    C9 C10 . 1.351(7) ?
    C9 H9 . 0.9300 ?
    C10 H10 . 0.9300 ?
loop_
    _geom_angle_atom_site_label_1
    _geom_angle_atom_site_label_2
    _geom_angle_atom_site_label_3
    _geom_angle_site_symmetry_1
    _geom_angle_site_symmetry_3
    _geom_angle
    _geom_angle_publ_flag
    O3 Se1 O2 . . 112.5(2) ?
    O3 Se1 O4 . . 111.03(18) ?
    O2 Se1 O4 . . 112.89(19) ?
    O3 Se1 O1 . . 106.9(3) ?
    O2 Se1 O1 . . 105.2(2) ?
    O4 Se1 O1 . . 107.86(17) ?
    O8 Se2 O6 . . 114.36(18) ?
    O8 Se2 O7 . . 110.84(17) ?
    O6 Se2 O7 . . 114.76(17) ?
    O8 Se2 O5 . . 108.25(19) ?
    O6 Se2 O5 . . 101.41(16) ?
    O7 Se2 O5 . . 106.24(17) ?
    Se1 O1 H1 . . 109.5 ?
    Se2 O5 H5 . . 109.5 ?
    C1 N1 C5 . . 124.5(4) ?
    C1 N1 H1A . . 117.7 ?
    C5 N1 H1A . . 117.7 ?
    C1 N2 H2A . . 120.0 ?
    C1 N2 H2B . . 120.0 ?
    H2A N2 H2B . . 120.0 ?
    O10 N3 O9 . . 123.6(5) ?
    O10 N3 C2 . . 117.8(4) ?
    O9 N3 C2 . . 118.6(4) ?
    C10 N4 C6 . . 124.6(4) ?
    C10 N4 H4 . . 117.7 ?
    C6 N4 H4 . . 117.7 ?
    C6 N5 H5A . . 120.0 ?
    C6 N5 H5B . . 120.0 ?
    H5A N5 H5B . . 120.0 ?
    O12 N6 O11 . . 124.2(4) ?
    O12 N6 C7 . . 117.5(4) ?
    O11 N6 C7 . . 118.4(4) ?
    N2 C1 N1 . . 117.2(4) ?
    N2 C1 C2 . . 127.9(5) ?
    N1 C1 C2 . . 114.9(4) ?
    C3 C2 C1 . . 121.1(4) ?
    C3 C2 N3 . . 119.1(4) ?
    C1 C2 N3 . . 119.8(4) ?
    C2 C3 C4 . . 121.1(4) ?
    C2 C3 H3 . . 119.4 ?
    C4 C3 H3 . . 119.4 ?
    C5 C4 C3 . . 117.9(4) ?
    C5 C4 H4A . . 121.0 ?
    C3 C4 H4A . . 121.0 ?
    C4 C5 N1 . . 120.4(5) ?
    C4 C5 H5C . . 119.8 ?
    N1 C5 H5C . . 119.8 ?
    N5 C6 N4 . . 117.6(4) ?
    N5 C6 C7 . . 127.6(4) ?
    N4 C6 C7 . . 114.8(4) ?
    C8 C7 C6 . . 120.8(4) ?
    C8 C7 N6 . . 118.7(4) ?
    C6 C7 N6 . . 120.4(4) ?
    C7 C8 C9 . . 120.8(4) ?
    C7 C8 H8 . . 119.6 ?
    C9 C8 H8 . . 119.6 ?
    C10 C9 C8 . . 118.7(4) ?
    C10 C9 H9 . . 120.6 ?
    C8 C9 H9 . . 120.6 ?
    N4 C10 C9 . . 120.3(4) ?
    N4 C10 H10 . . 119.9 ?
    C9 C10 H10 . . 119.9 ?
loop_
    _geom_hbond_atom_site_label_D
    _geom_hbond_atom_site_label_H
    _geom_hbond_atom_site_label_A
    _geom_hbond_site_symmetry_A
    _geom_hbond_distance_DH
    _geom_hbond_distance_HA
    _geom_hbond_distance_DA
    _geom_hbond_angle_DHA
    O1 H1 O6 . 0.82 1.75 2.565(5) 169.8
    O5 H5 O2 1_655 0.82 1.80 2.601(5) 167.0
    N1 H1A O4 . 0.86 1.84 2.679(5) 166.2
    N2 H2A O3 . 0.86 2.02 2.870(6) 171.9
    N2 H2B O9 . 0.86 2.09 2.675(6) 124.3
    N2 H2B O8 3_665 0.86 2.28 2.933(5) 132.6
    N4 H4 O7 . 0.86 2.05 2.864(5) 156.9
    N5 H5A O8 . 0.86 2.07 2.900(5) 163.0
    N5 H5B O3 3_665 0.86 2.11 2.798(5) 136.7
    N5 H5B O11 . 0.86 2.12 2.693(5) 123.7
    C3 H3 O5 2_745 0.93 2.54 3.443(5) 162.7
    C4 H4A O12 4_566 0.93 2.47 3.290(6) 147.7
    C8 H8 O6 2_745 0.93 2.57 3.463(6) 162.4
    C10 H10 O4 3_766 0.93 2.35 3.228(6) 157.6
data_global
_journal_date_recd_electronic     2009-05-14
_journal_date_accepted     2009-06-14
_journal_name_full     'Acta Crystallographica, Section E'
_journal_year     2009
_journal_volume     65
_journal_issue      7
_journal_page_first     o1648
_journal_page_last     o1648
_journal_paper_category     QO
_journal_coeditor_code     DN2458
_publ_contact_author_name     'Dr Samah Akriche'
_publ_contact_author_address
;
Laboratoire de Chimie des Mat\'eriaux
Facult\'e des Sciences de Bizerte
7021 Zarzouna Bizerte
Tunisia
;
_publ_contact_author_email     'samah.akriche@fsb.rnu.tn'
_publ_contact_author_fax     '216 72 590 566'
_publ_contact_author_phone     '216 72 591 906'
_publ_section_title
;
2-Amino-3-nitropyridinium hydrogen selenate
;
loop_
    _publ_author_name
    _publ_author_address
    'Akriche, Samah'
;
Laboratoire de chimie des Mat\'eriaux
Facult\'e des Sciences de Bizerte
7021 Zarzouna Bizerte
Tunisia
;
    'Rzaigui, Mohamed'
;
Laboratoire de chimie des Mat\'eriaux
Facult\'e des Sciences de Bizerte
7021 Zarzouna Bizerte
Tunisia
;
