# Supplementary material for: 2-Amino-3-nitro­pyridinium hydrogen selenate
Source: Acta Crystallogr Sect E Struct Rep Online. 2009 Jun 20;65(Pt 7):o1648. doi: 10.1107/S1600536809022879 (PMC2969471; doi:10.1107/S1600536809022879)
Supplement: Supplementary file 2 [file e-65-o1648-Isup2.hkl]

#
# h,k,l, Fc-squared, Fo-squared, sigma(Fo-squared) and status flag
#
data_I
_shelx_title ' I in space group P 21/c'
_shelx_refln_list_code          4
_shelx_F_calc_maximum      386.15
_exptl_crystal_F_000      1120.00
_reflns_d_resolution_high  0.7577
 
loop_
 _symmetry_equiv_pos_as_xyz
 'x, y, z'
 '-x, y+1/2, -z+1/2'
 '-x, -y, -z'
 'x, -y-1/2, z-1/2'
 
_cell_length_a     9.0900
_cell_length_b    20.1300
_cell_length_c    10.4340
_cell_angle_alpha  90.000
_cell_angle_beta  104.840
_cell_angle_gamma  90.000
 
_shelx_F_squared_multiplier     1.000
 
loop_
 _refln_index_h
 _refln_index_k
 _refln_index_l
 _refln_F_squared_calc
 _refln_F_squared_meas
 _refln_F_squared_sigma
 _refln_observed_status
   1   0   0      403.61      458.58     11.37 o
   2   0   0     8837.77     9745.94    346.60 o
   3   0   0     1576.20     1816.40     35.46 o
   4   0   0    26624.52    30253.80    261.74 o
   5   0   0      665.91      822.42     58.42 o
   6   0   0    14827.18    17004.60    182.51 o
   7   0   0     1356.40     1380.22     57.11 o
   8   0   0     6424.80     6405.55    125.19 o
   9   0   0       90.02       46.71     54.80 o
  10   0   0      978.86      948.25     74.64 o
  11   0   0      231.31      241.55     63.97 o
   1   1   0        2.13       12.57      9.19 o
   2   1   0    39474.49    48661.44   2241.04 o
   3   1   0      173.25      210.30     21.35 o
   4   1   0     2012.44     2325.17     46.99 o
   5   1   0       12.93        3.68     50.24 o
   6   1   0     3944.82     4208.32    112.54 o
   7   1   0      102.72       96.22     36.36 o
   8   1   0      625.62      788.55    103.44 o
   9   1   0       10.72        4.26    138.96 o
  10   1   0      719.38      664.66     66.63 o
  11   1   0        1.66       -4.77     81.51 o
   0   2   0     4320.31     5356.79     72.57 o
   1   2   0      526.70      637.24     17.09 o
   2   2   0      117.51      164.37     15.72 o
   3   2   0       95.02       98.03     15.67 o
   4   2   0     4768.98     5293.83     71.37 o
   5   2   0       12.11       20.79     25.73 o
   6   2   0      565.52      609.51     39.46 o
   7   2   0        3.44       -4.05     50.36 o
   8   2   0      247.94      215.30     47.73 o
   9   2   0      333.70      430.11     73.67 o
  10   2   0      357.52      315.84     62.26 o
  11   2   0      160.39      107.41     68.82 o
   1   3   0      116.90      140.77     12.33 o
   2   3   0    57013.70    66288.79   4953.47 o
   3   3   0        5.79       27.43     40.80 o
   4   3   0      756.64      759.50     29.20 o
   5   3   0      333.09      364.13     32.66 o
   6   3   0    11895.67    13107.65    154.75 o
   7   3   0      916.08     1030.96     64.89 o
   8   3   0     2538.25     2712.67    190.81 o
   9   3   0     1309.05     1407.23    198.80 o
  10   3   0     1444.88     1451.89     95.91 o
  11   3   0        2.44      -30.72    102.85 o
   0   4   0    62978.98    68014.59    725.62 o
   1   4   0     7102.84     8271.31    198.16 o
   2   4   0     1343.91     1676.16     32.49 o
   3   4   0     5266.23     6075.11     72.71 o
   4   4   0     3997.16     4152.47     65.71 o
   5   4   0      365.22      362.82     29.95 o
   6   4   0      975.75      936.88     77.30 o
   7   4   0     2232.89     2346.89     72.39 o
   8   4   0     3494.58     3583.94    103.10 o
   9   4   0      599.82      675.54     59.60 o
  10   4   0      153.58      122.51    144.34 o
  11   4   0      192.10      214.72     70.02 o
   1   5   0    10204.49    11441.72    192.95 o
   2   5   0    14215.24    16604.28    738.18 o
   3   5   0      167.43      268.67     22.18 o
   4   5   0        6.53       64.01     21.58 o
   5   5   0     2383.70     2622.31     99.13 o
   6   5   0      895.83      953.53     59.72 o
   7   5   0     7499.45     8111.88    130.71 o
   8   5   0      649.49      693.19     53.45 o
   9   5   0       59.12       53.33     56.57 o
  10   5   0       10.28       14.61     62.92 o
  11   5   0      284.49      293.83    149.19 o
   0   6   0    32006.06    34734.22    416.02 o
   1   6   0     6181.43     6609.07     71.54 o
   2   6   0       42.97       64.25     16.28 o
   3   6   0       83.59       40.35     52.47 o
   4   6   0    20053.25    22239.27    677.60 o
   5   6   0     2243.90     2492.50     59.64 o
   6   6   0     4287.22     4669.55     89.87 o
   7   6   0      302.29      209.42     65.50 o
   8   6   0     1534.43     1600.22    130.16 o
   9   6   0      317.70      263.08     56.10 o
  10   6   0      931.73      932.42     71.76 o
  11   6   0      576.03      609.73     71.53 o
   1   7   0     3778.05     3922.01     54.49 o
   2   7   0    21419.02    23416.74    448.62 o
   3   7   0     7014.46     7779.74     90.92 o
   4   7   0     1509.21     1654.42     46.41 o
   5   7   0     6130.22     6744.14     99.83 o
   6   7   0     3847.70     4238.92     86.06 o
   7   7   0      916.19      967.79     54.34 o
   8   7   0       81.16       49.82     71.46 o
   9   7   0      458.67      542.87    124.10 o
  10   7   0      940.64      734.42     71.74 o
  11   7   0      637.84      683.73     71.11 o
   0   8   0    15209.14    17122.32    222.03 o
   1   8   0     2790.70     2621.48     46.70 o
   2   8   0      369.84      320.33     24.59 o
   3   8   0     7816.60     8426.09     97.78 o
   4   8   0       20.09      -10.47     33.93 o
   5   8   0    13071.38    14164.19    160.54 o
   6   8   0      510.75      575.54     42.14 o
   7   8   0      758.31      814.13     54.01 o
   8   8   0        2.55      -27.36     63.41 o
   9   8   0     2714.45     2429.80    165.03 o
  10   8   0      481.93      548.23     64.05 o
  11   8   0        5.10      -32.00     97.52 o
   1   9   0     3702.78     4210.68     62.88 o
   2   9   0     6243.55     7048.85     86.77 o
   3   9   0     1051.89     1089.18     39.15 o
   4   9   0       15.98       33.11     36.99 o
   5   9   0       58.85       14.62     45.69 o
   6   9   0     1068.22     1084.63     54.91 o
   7   9   0     5471.64     5796.54    117.06 o
   8   9   0      667.18      662.56     83.45 o
   9   9   0       31.49      139.38     51.54 o
  10   9   0      481.90      383.48     68.48 o
   0  10   0      209.95      215.06     30.21 o
   1  10   0      162.68      146.55     20.95 o
   2  10   0      626.33      666.18     30.95 o
   3  10   0     2076.93     2203.07    187.08 o
   4  10   0     1173.27     1353.11     84.87 o
   5  10   0       24.07       56.48     36.24 o
   6  10   0        2.75       58.30     39.30 o
   7  10   0     1535.49     1476.03     67.83 o
   8  10   0     1136.89     1188.31     69.43 o
   9  10   0      755.62      960.11     68.83 o
  10  10   0       40.60      -46.12     74.10 o
   1  11   0     7416.78     7386.95     94.73 o
   2  11   0        6.46       -6.75     31.40 o
   3  11   0    26805.14    29028.39    253.16 o
   4  11   0      979.98      988.51     45.09 o
   5  11   0     3973.11     4419.64     87.83 o
   6  11   0      318.57      261.47     45.78 o
   7  11   0     4068.04     4427.47    104.88 o
   8  11   0      627.55      661.46     58.23 o
   9  11   0      105.03      154.92     57.98 o
  10  11   0      184.58       32.72     88.46 o
   0  12   0     4299.36     4474.74    104.33 o
   1  12   0     1576.81     1502.95     45.04 o
   2  12   0      292.34      311.01     29.73 o
   3  12   0     1364.70     1600.55     49.84 o
   4  12   0       16.71       15.90     35.53 o
   5  12   0     8946.04     9642.05    193.41 o
   6  12   0       56.90        4.24     97.67 o
   7  12   0       12.76        5.71     81.98 o
   8  12   0      140.66       81.75     73.24 o
   9  12   0     1452.07     1527.28    154.82 o
  10  12   0      267.17      313.82    112.20 o
   1  13   0      196.69      223.83     31.38 o
   2  13   0        2.28       70.89     31.21 o
   3  13   0      255.71      223.44     34.44 o
   4  13   0      916.30      847.88     45.67 o
   5  13   0      172.54      174.54     40.60 o
   6  13   0      111.98      128.03     58.78 o
   7  13   0       52.35       -9.96     68.06 o
   8  13   0       39.68       57.94     59.38 o
   9  13   0       73.93      158.73     54.81 o
  10  13   0       36.80      -24.17     93.22 o
   0  14   0       12.75       16.21     38.39 o
   1  14   0    11644.36    11674.17    140.84 o
   2  14   0        8.88      -18.57     40.00 o
   3  14   0     2821.47     3011.66     72.31 o
   4  14   0       56.81       38.89     50.42 o
   5  14   0     5653.11     5848.41    115.25 o
   6  14   0     1285.65     1272.86     63.55 o
   7  14   0      162.14       61.69    143.07 o
   8  14   0      146.59      156.56     62.57 o
   9  14   0     2874.15     2931.16    110.05 o
   1  15   0     2057.88     1928.87     67.82 o
   2  15   0      209.03      208.14     34.25 o
   3  15   0     5005.94     4953.82     93.58 o
   4  15   0      115.77       21.70     56.55 o
   5  15   0      894.37     1046.70     88.42 o
   6  15   0      444.63      574.34     49.91 o
   7  15   0     1835.27     1869.39     85.53 o
   8  15   0      168.71      171.23     56.50 o
   9  15   0       25.96        2.07     82.20 o
   0  16   0      837.88      745.65     63.61 o
   1  16   0       83.95      107.95     32.93 o
   2  16   0       10.50      -45.25     45.25 o
   3  16   0      411.64      372.37     41.31 o
   4  16   0     1550.40     1578.12     61.22 o
   5  16   0      198.59      284.20     43.21 o
   6  16   0        1.05      -39.74     62.03 o
   7  16   0       18.55       55.17     57.80 o
   8  16   0      277.11      313.49     60.55 o
   9  16   0       44.58       42.34     73.38 o
   1  17   0     2961.02     2829.40     73.84 o
   2  17   0      179.28      153.60     42.86 o
   3  17   0     4215.63     4453.06     93.37 o
   4  17   0      196.81      169.60     42.23 o
   5  17   0      456.77      382.59     55.47 o
   6  17   0        0.70      165.34     90.95 o
   7  17   0     4186.20     4295.76    120.75 o
   8  17   0      207.38      316.95     58.28 o
   0  18   0     1511.94     1418.85     82.32 o
   1  18   0     5632.12     5537.98    106.58 o
   2  18   0      107.49       74.29     38.97 o
   3  18   0     1688.48     1790.84     68.26 o
   4  18   0     1788.63     1813.65    146.68 o
   5  18   0     3239.08     3273.67     95.21 o
   6  18   0        2.27       35.67     69.80 o
   7  18   0       52.86      -67.36     80.57 o
   8  18   0      364.39      428.22     64.08 o
   1  19   0        0.85        9.21     45.66 o
   2  19   0     2660.35     2615.78     78.16 o
   3  19   0      293.38      312.69     44.80 o
   4  19   0      350.68      280.67     50.15 o
   5  19   0      251.04      159.57     56.73 o
   6  19   0      946.33      863.46     65.78 o
   7  19   0       63.70       22.89     61.75 o
   8  19   0      366.47      244.70    147.65 o
   0  20   0      904.07      832.36     78.33 o
   1  20   0     2182.80     2057.69     73.04 o
   2  20   0      294.73      300.92     43.60 o
   3  20   0      392.10      301.54     49.34 o
   4  20   0      551.35      590.09     53.68 o
   5  20   0     2504.82     2539.20    145.38 o
   6  20   0       11.28     -145.04    152.87 o
   7  20   0       11.48       23.35     78.36 o
   1  21   0      929.12      858.11     57.99 o
   2  21   0       53.24      -64.19     64.19 o
   3  21   0     1650.77     1510.53     69.85 o
   4  21   0       56.72       64.35     69.25 o
   5  21   0      640.90      596.01     64.03 o
   6  21   0      383.48      383.52     62.35 o
   7  21   0     1570.40     1521.95    124.96 o
   0  22   0     1320.07     1269.91     94.94 o
   1  22   0        2.50      -36.82     59.47 o
   2  22   0        3.98       40.50     61.49 o
   3  22   0      418.35      363.53     53.14 o
   4  22   0     1338.40     1381.22     71.41 o
   5  22   0       76.73       68.88     65.82 o
   6  22   0      186.43      175.59     61.98 o
   1  23   0      264.78      288.32     47.28 o
   2  23   0      420.28      448.04     56.32 o
   3  23   0      460.44      508.83     54.02 o
   4  23   0        4.92       23.18    107.07 o
   5  23   0       25.37       33.64     61.32 o
   0  24   0       33.16       92.44     66.73 o
   1  24   0      267.39      262.61     50.74 o
   2  24   0        6.69      104.23     49.82 o
   3  24   0      109.43       43.20     74.08 o
   4  24   0      203.59      282.14     60.94 o
   1  25   0       66.96      104.37     61.42 o
   2  25   0     2484.78     2455.82    240.70 o
   3  25   0       17.99      -80.82     80.82 o
   0  26   0     2024.59     2005.96    127.68 o
   1  26   0       38.74       -4.13     79.72 o
   2  26   0       84.34       19.39    147.31 o
 -11   1   1      287.26      290.24     64.63 o
 -10   1   1      667.39      680.45     65.55 o
  -9   1   1      675.38      670.53     57.76 o
  -8   1   1     1579.04     1469.36     65.82 o
  -7   1   1       54.67       38.06     37.93 o
  -6   1   1    11364.90    11648.68    142.53 o
  -5   1   1     1729.79     1717.03     48.55 o
  -4   1   1     2688.77     2696.12     74.80 o
  -3   1   1      408.41      392.84     24.91 o
  -2   1   1    15719.90    15927.04    455.00 o
  -1   1   1       19.50      109.61     22.56 o
   0   1   1        6.01      126.37     39.29 o
   1   1   1       12.07       24.03      9.08 o
   2   1   1    50222.67    48541.21    787.76 o
   3   1   1        9.73        5.81     19.66 o
   4   1   1      149.06      194.11     20.98 o
   5   1   1     1228.00     1254.36     39.01 o
   6   1   1     5107.94     5271.58     89.73 o
   7   1   1      455.05      464.00     53.95 o
   8   1   1     4375.80     4693.82    107.35 o
   9   1   1     1359.33     1461.51     71.76 o
  10   1   1      502.53      528.37     79.45 o
  11   1   1       36.69       82.06     64.11 o
 -11   2   1     1245.89     1162.74     94.36 o
 -10   2   1      569.80      585.55     60.90 o
  -9   2   1       96.00       99.10     46.13 o
  -8   2   1     8459.25     8400.44    418.70 o
  -7   2   1     4729.97     4638.72     93.91 o
  -6   2   1       93.38      102.46     31.95 o
  -5   2   1       71.22       99.10     25.37 o
  -4   2   1    20863.00    19820.65   1428.30 o
  -3   2   1     1536.74     1566.07     36.36 o
  -2   2   1      746.61      751.68     21.66 o
  -1   2   1      105.78      118.13     26.51 o
   0   2   1    25097.20    25445.02    606.74 o
   1   2   1      126.27      150.16     13.32 o
   2   2   1     7309.44     6845.24     69.00 o
   3   2   1     1090.90     1027.57     28.57 o
   4   2   1     8486.41     8626.45     94.61 o
   5   2   1      739.79      853.42     82.65 o
   6   2   1     5091.06     5337.38    120.15 o
   7   2   1     1166.19     1192.94     55.85 o
   8   2   1     2166.00     2356.16     79.10 o
   9   2   1       11.94      -76.51     76.51 o
  10   2   1     1168.37     1176.51     75.03 o
  11   2   1      591.54      486.95     70.31 o
 -11   3   1       20.72       51.82     75.57 o
 -10   3   1      134.45       51.54     62.36 o
  -9   3   1       15.13       16.31     56.24 o
  -8   3   1       87.39      127.80     47.80 o
  -7   3   1     4480.87     4277.92    289.63 o
  -6   3   1       66.07      139.00     31.93 o
  -5   3   1     3688.30     3735.22    304.02 o
  -4   3   1        7.19       27.90     41.47 o
  -3   3   1      163.16      160.81     18.54 o
  -2   3   1     7878.48     8789.96    205.81 o
  -1   3   1     6210.54     6313.44    101.15 o
   0   3   1     3323.68     3529.45     83.17 o
   1   3   1     5116.97     5105.54     54.56 o
   2   3   1     8488.32     7910.49    558.90 o
   3   3   1      179.90      295.43     27.81 o
   4   3   1      532.54      641.03     29.86 o
   5   3   1     2365.05     2371.41     55.47 o
   6   3   1      770.07      894.75     42.79 o
   7   3   1     2811.69     2913.34    209.38 o
   8   3   1        1.33       -0.05     46.39 o
   9   3   1      178.29       27.80     71.94 o
  10   3   1      314.33      383.11     58.81 o
  11   3   1      109.58      121.84     69.00 o
 -11   4   1      261.22      314.26     59.37 o
 -10   4   1     1274.08     1126.83     76.12 o
  -9   4   1     1001.04      941.47     62.03 o
  -8   4   1     2107.84     1902.94     98.07 o
  -7   4   1        2.81      -13.73     68.99 o
  -6   4   1     2776.74     2700.50    256.25 o
  -5   4   1     1787.06     1763.53    118.73 o
  -4   4   1    19855.36    21922.41    187.14 o
  -3   4   1     2538.56     3018.39    188.59 o
  -2   4   1     6338.48     6720.14    325.43 o
  -1   4   1     6839.52     7310.38    118.60 o
   0   4   1    23161.13    24638.86    807.67 o
   1   4   1     4300.85     4381.37    141.60 o
   2   4   1       14.45        7.64     25.43 o
   3   4   1     1836.56     1830.75    143.16 o
   4   4   1     3791.90     3696.50    251.66 o
   5   4   1     3930.50     4084.84    201.86 o
   6   4   1      888.64      883.54     80.79 o
   7   4   1      761.10      823.02     49.44 o
   8   4   1      420.19      426.19     47.94 o
   9   4   1     2138.66     1957.28     80.97 o
  10   4   1     1315.46     1372.46     81.80 o
  11   4   1      305.92      320.20    140.73 o
 -11   5   1       13.92        9.79     84.69 o
 -10   5   1     2217.67     2099.09     93.29 o
  -9   5   1     1225.74     1210.36     68.87 o
  -8   5   1      605.82      650.22     61.78 o
  -7   5   1      128.46      111.45     39.78 o
  -6   5   1    11515.47    11959.82    409.79 o
  -5   5   1     6016.10     6569.92     93.78 o
  -4   5   1     1004.52      974.68     59.36 o
  -3   5   1      720.21      905.89     56.37 o
  -2   5   1    29090.56    31070.03    858.43 o
  -1   5   1     1588.51     1619.68     29.93 o
   0   5   1     7053.64     7423.13     71.44 o
   1   5   1      244.28      292.42     16.82 o
   2   5   1    34335.05    34668.21    283.89 o
   3   5   1       99.80      -14.71     45.91 o
   4   5   1     2076.39     1959.67    216.07 o
   5   5   1     3081.73     3263.61    283.30 o
   6   5   1     3343.22     3486.52    294.41 o
   7   5   1        2.66      -24.67     53.48 o
   8   5   1     3689.41     4039.72    103.71 o
   9   5   1      305.07      230.06     52.81 o
  10   5   1      682.07      686.04     68.12 o
  11   5   1      128.18        4.40     87.93 o
 -11   6   1      103.66      175.83     71.35 o
 -10   6   1       67.38      -26.01     81.31 o
  -9   6   1     1802.50     1659.78    127.65 o
  -8   6   1      853.34      860.85     57.70 o
  -7   6   1     1873.40     1864.07     98.30 o
  -6   6   1        1.41       69.83     33.99 o
  -5   6   1     3510.47     3891.84     71.51 o
  -4   6   1     1116.15     1017.75     76.04 o
  -3   6   1     7104.41     7664.41     83.69 o
  -2   6   1       91.33      147.72     17.02 o
  -1   6   1    14819.92    15891.32    291.39 o
   0   6   1     3760.09     3654.19     48.36 o
   1   6   1    14300.15    14665.49    133.43 o
   2   6   1     1014.48     1115.89     44.50 o
   3   6   1     5271.00     5223.58    102.02 o
   4   6   1     3803.25     3719.14    179.66 o
   5   6   1     6940.78     6895.29    762.51 o
   6   6   1       23.94      -50.19     50.19 o
   7   6   1       26.76      -20.66     52.95 o
   8   6   1     2701.45     2870.44     90.52 o
   9   6   1     1875.12     1914.04     85.79 o
  10   6   1      109.93       97.52    149.05 o
  11   6   1        4.89       53.84     62.86 o
 -11   7   1      836.17      696.06     76.20 o
 -10   7   1       12.64       48.42     62.84 o
  -9   7   1       44.26       25.13     76.22 o
  -8   7   1     1073.69     1231.05     63.71 o
  -7   7   1     3198.55     3560.87     87.18 o
  -6   7   1     1452.29     1699.25     76.94 o
  -5   7   1      344.22      353.85     31.37 o
  -4   7   1     1297.58     1349.42    106.40 o
  -3   7   1     1442.73     1404.74     93.30 o
  -2   7   1     1826.70     2038.97     40.44 o
  -1   7   1     3515.99     3667.43     85.20 o
   0   7   1     2333.13     2475.02     41.69 o
   1   7   1     4512.55     4769.18     61.32 o
   2   7   1    11076.74    11468.79    109.43 o
   3   7   1     5483.70     5643.89     76.35 o
   4   7   1     3117.94     3615.44    212.42 o
   5   7   1      171.52      187.16     83.10 o
   6   7   1      924.80      994.11    116.25 o
   7   7   1     6466.59     6476.41    653.77 o
   8   7   1     2324.55     2253.49    258.09 o
   9   7   1      239.84      170.56     70.99 o
  10   7   1       84.88       78.43     62.17 o
 -11   8   1      302.41      247.27     71.05 o
 -10   8   1     1211.93     1033.60    116.03 o
  -9   8   1      148.57       78.05     65.72 o
  -8   8   1     1514.11     1671.17     79.54 o
  -7   8   1      249.69      263.81     43.69 o
  -6   8   1      836.96      919.79     47.80 o
  -5   8   1       60.31       67.82     61.37 o
  -4   8   1    14870.08    16892.44    196.57 o
  -3   8   1       17.63      -39.03     85.45 o
  -2   8   1     2373.14     2880.80     50.96 o
  -1   8   1    16041.76    18319.60    166.32 o
   0   8   1     1685.80     1639.59     36.87 o
   1   8   1      995.08     1137.96     32.68 o
   2   8   1       17.62        9.30     28.32 o
   3   8   1     4611.42     4965.93     73.94 o
   4   8   1    17269.74    18430.97    176.52 o
   5   8   1      394.92      408.04     78.61 o
   6   8   1      848.60      949.37    122.43 o
   7   8   1     1287.00     1093.54    157.23 o
   8   8   1      894.04      837.17    152.86 o
   9   8   1      163.24      109.89     60.90 o
  10   8   1     1685.35     1610.77     91.65 o
 -11   9   1     1327.36     1315.00    113.99 o
 -10   9   1     1408.58     1361.42     86.63 o
  -9   9   1      742.27      842.72    122.54 o
  -8   9   1      634.88      667.74     58.06 o
  -7   9   1     3941.70     4257.02     98.71 o
  -6   9   1      802.15      860.18     78.68 o
  -5   9   1     2655.15     2849.57    112.72 o
  -4   9   1     1776.19     1898.34     51.44 o
  -3   9   1    15227.34    16992.30    253.71 o
  -2   9   1      668.46      713.68     31.47 o
  -1   9   1    17069.94    18255.22    201.49 o
   0   9   1      188.56      199.53     21.08 o
   1   9   1     5835.24     6008.14     76.79 o
   2   9   1     5864.92     6126.76     80.29 o
   3   9   1     9868.06    10035.33    114.07 o
   4   9   1      233.86      275.83     31.91 o
   5   9   1      344.70      336.69     39.21 o
   6   9   1     2841.42     2960.91    201.89 o
   7   9   1     3182.27     3031.11    315.98 o
   8   9   1      556.57      476.39     67.92 o
   9   9   1       24.28       79.34     64.61 o
  10   9   1      458.84      360.92     66.93 o
 -10  10   1      391.76      422.87     75.99 o
  -9  10   1     2438.21     2514.27     96.27 o
  -8  10   1       59.83      -21.19     63.15 o
  -7  10   1      632.53      663.29    124.08 o
  -6  10   1     3586.37     3911.46     87.14 o
  -5  10   1     9726.76    10739.78    420.61 o
  -4  10   1      278.83      278.18     38.16 o
  -3  10   1     3677.52     3898.83     69.25 o
  -2  10   1       18.81      -17.44     61.03 o
  -1  10   1     7433.55     8058.12    150.41 o
   0  10   1       73.59       43.45     40.17 o
   1  10   1     8705.98     8917.58    101.17 o
   2  10   1      492.00      519.94     38.51 o
   3  10   1     3038.47     3126.95     67.50 o
   4  10   1      448.58      514.60     35.02 o
   5  10   1     4932.81     5049.85    169.65 o
   6  10   1      900.67      917.78     52.65 o
   7  10   1      141.36      152.51     44.24 o
   8  10   1      134.09      257.54     49.68 o
   9  10   1     3336.18     3010.33    350.37 o
  10  10   1      246.83      234.42     67.94 o
 -10  11   1        1.14      -74.89    158.99 o
  -9  11   1      259.13      282.92     56.18 o
  -8  11   1      859.18      808.02     62.19 o
  -7  11   1      108.51      221.27    102.13 o
  -6  11   1     1860.15     2151.29    117.25 o
  -5  11   1     3403.50     3638.64    203.23 o
  -4  11   1      407.86      438.27     36.93 o
  -3  11   1      569.21      611.19     36.38 o
  -2  11   1      286.17      252.59     26.77 o
  -1  11   1        5.14       -6.16     31.23 o
   0  11   1        2.62       -3.70     24.23 o
   1  11   1       41.62       44.43     31.83 o
   2  11   1     1834.17     1953.47     85.87 o
   3  11   1       32.15        9.86     43.20 o
   4  11   1      385.78      444.08     38.41 o
   5  11   1      739.39      762.52     71.54 o
   6  11   1      105.89      154.07     41.41 o
   7  11   1      123.14      126.31     46.21 o
   8  11   1      308.99      328.49     51.76 o
   9  11   1       64.73       76.86     80.96 o
  10  11   1       12.19       63.93     69.66 o
 -10  12   1        4.61      -31.30     94.92 o
  -9  12   1     1869.83     1903.17    116.45 o
  -8  12   1      345.61      427.43    100.57 o
  -7  12   1     1241.00     1176.90     98.23 o
  -6  12   1      258.71      238.24     41.06 o
  -5  12   1     6506.23     6909.18    114.86 o
  -4  12   1     1658.61     1839.31     57.80 o
  -3  12   1     7863.92     8718.60    113.49 o
  -2  12   1       12.89       14.14     28.85 o
  -1  12   1     9017.75     9646.87    115.42 o
   0  12   1       36.39        3.76     55.22 o
   1  12   1    11383.27    12255.88    442.71 o
   2  12   1        0.22      -36.86     36.86 o
   3  12   1      788.88      846.17     75.06 o
   4  12   1      970.92     1054.39     48.35 o
   5  12   1    12878.41    12862.48    169.39 o
   6  12   1      144.50      204.98     40.67 o
   7  12   1      177.60      183.54     48.02 o
   8  12   1      105.89       95.35     58.91 o
   9  12   1     1405.20     1276.12     81.89 o
  10  12   1        3.14       41.55     73.65 o
 -10  13   1      209.19      167.59     72.72 o
  -9  13   1      266.38      336.82     85.08 o
  -8  13   1      206.67      219.31     49.28 o
  -7  13   1     4363.88     4859.85    113.41 o
  -6  13   1      511.20      503.51     75.00 o
  -5  13   1      675.55      814.57     51.32 o
  -4  13   1     1205.23     1215.08     50.99 o
  -3  13   1     8119.23     8422.13    281.56 o
  -2  13   1      892.03      952.81     61.83 o
  -1  13   1    15594.40    16767.17    218.07 o
   0  13   1        1.64      -11.87     33.36 o
   1  13   1     4487.70     4413.53    119.63 o
   2  13   1      459.51      485.01     33.43 o
   3  13   1    25440.97    25705.14    562.81 o
   4  13   1      100.84       47.35     42.07 o
   5  13   1     1156.76     1128.93     57.15 o
   6  13   1      174.19      187.84     45.99 o
   7  13   1     4970.37     4857.98    119.97 o
   8  13   1      471.73      548.44     59.61 o
   9  13   1       23.88      -90.17     90.17 o
 -10  14   1        2.80      -77.52     82.63 o
  -9  14   1      215.45      318.86     59.02 o
  -8  14   1        1.72      -73.41     73.41 o
  -7  14   1       73.08       27.58    152.28 o
  -6  14   1      165.17      142.73     45.28 o
  -5  14   1      149.91       89.43     52.52 o
  -4  14   1     1314.26     1302.27     56.26 o
  -3  14   1     1210.11     1365.90     85.87 o
  -2  14   1      215.02      234.58     33.06 o
  -1  14   1       13.46       63.31     36.13 o
   0  14   1      370.57      338.24     34.33 o
   1  14   1     2628.39     2827.57     64.81 o
   2  14   1       93.67       49.61     44.80 o
   3  14   1      618.70      637.02     42.86 o
   4  14   1       62.78       27.32     50.62 o
   5  14   1      146.94      204.43     60.63 o
   6  14   1      451.19      516.45     50.23 o
   7  14   1       33.42       48.90     90.12 o
   8  14   1       17.98      -78.48     78.48 o
   9  14   1       61.95       51.29    132.71 o
  -9  15   1        1.94       52.40     81.20 o
  -8  15   1      196.88      155.11     64.73 o
  -7  15   1     2434.68     2703.95    255.15 o
  -6  15   1        2.27       11.58     63.19 o
  -5  15   1      296.02      299.62     47.80 o
  -4  15   1      175.61      266.01     42.30 o
  -3  15   1     3707.30     3916.20     84.69 o
  -2  15   1       65.11      165.72     64.84 o
  -1  15   1     2206.42     2420.74     97.38 o
   0  15   1        6.73       48.95     31.63 o
   1  15   1     3447.86     3351.42     75.56 o
   2  15   1        5.83        4.41     42.09 o
   3  15   1     4164.14     4193.57    117.88 o
   4  15   1      827.07      830.34     49.76 o
   5  15   1      666.71      661.87     50.90 o
   6  15   1       44.69      136.48     51.08 o
   7  15   1     1923.94     1752.17     93.49 o
   8  15   1       42.51      -11.14     80.06 o
   9  15   1        6.63     -123.06    216.38 o
  -9  16   1     1741.14     1714.05     94.32 o
  -8  16   1      383.36      359.15    112.68 o
  -7  16   1      311.37      300.30     58.36 o
  -6  16   1      941.47      984.31     64.63 o
  -5  16   1     5652.56     5744.95    417.12 o
  -4  16   1       46.29       60.08     44.95 o
  -3  16   1     3407.44     3576.03     82.34 o
  -2  16   1      136.45      165.93     37.17 o
  -1  16   1     5925.12     5997.20    103.00 o
   0  16   1      197.18      173.98     34.64 o
   1  16   1    12005.04    11635.31    154.40 o
   2  16   1       42.23       54.61     38.23 o
   3  16   1       93.94       81.26     42.41 o
   4  16   1       31.80       -1.07     71.87 o
   5  16   1     6314.59     6305.00    124.75 o
   6  16   1       82.45       98.86     54.99 o
   7  16   1        0.82       -2.13     73.89 o
   8  16   1      326.12      381.57    114.29 o
  -9  17   1        1.86       18.94    131.02 o
  -8  17   1        0.85       -8.89     79.54 o
  -7  17   1      259.10      294.60     56.55 o
  -6  17   1      944.99      982.20     65.36 o
  -5  17   1       18.92       81.30     64.76 o
  -4  17   1      137.42      136.23     40.65 o
  -3  17   1     1474.57     1421.52     62.20 o
  -2  17   1      987.11     1013.73     50.57 o
  -1  17   1      931.73      971.15     50.55 o
   0  17   1        3.51      -50.04     50.04 o
   1  17   1      578.50      590.74     47.13 o
   2  17   1      609.46      617.18     83.40 o
   3  17   1     2122.62     2096.23     68.65 o
   4  17   1      412.39      462.73     63.17 o
   5  17   1        3.49      -51.45    101.32 o
   6  17   1     1133.86     1154.31     70.73 o
   7  17   1      514.80      567.77     66.00 o
   8  17   1       21.21       45.81    137.70 o
  -8  18   1      215.14      154.81     65.05 o
  -7  18   1        0.40       67.20     76.26 o
  -6  18   1      273.34      338.70     53.27 o
  -5  18   1      858.69      833.43     61.28 o
  -4  18   1      327.94      390.26     55.63 o
  -3  18   1      391.94      406.25     61.23 o
  -2  18   1        7.16       13.97     41.10 o
  -1  18   1      284.49      368.33     41.13 o
   0  18   1      311.06      254.19     41.11 o
   1  18   1      715.06      753.04     68.50 o
   2  18   1        9.58       -5.26     51.27 o
   3  18   1      214.72      276.91     41.51 o
   4  18   1     1536.80     1555.01     66.46 o
   5  18   1      616.23      550.18     55.47 o
   6  18   1      719.89      804.17     63.74 o
   7  18   1        6.51      -74.25     75.24 o
   8  18   1      268.79      180.86    133.81 o
  -8  19   1      441.11      459.48     69.70 o
  -7  19   1     1690.05     1972.49     91.22 o
  -6  19   1        1.29       35.70     69.80 o
  -5  19   1       61.06       -1.48     95.69 o
  -4  19   1       44.74       77.80     81.88 o
  -3  19   1     1393.04     1394.48     62.14 o
  -2  19   1      215.99      219.84     41.15 o
  -1  19   1     6466.26     6226.12    117.27 o
   0  19   1       61.37       66.73     42.09 o
   1  19   1      789.50      756.79     77.27 o
   2  19   1       83.07       49.50     45.48 o
   3  19   1     1295.09     1218.14     83.18 o
   4  19   1      313.16      258.51     65.07 o
   5  19   1        9.54       40.53     65.02 o
   6  19   1       67.49      -24.44     80.82 o
   7  19   1     2123.61     2110.40    136.51 o
  -7  20   1      134.23       87.31     69.42 o
  -6  20   1       29.43       27.62     64.09 o
  -5  20   1      185.37      176.05     52.27 o
  -4  20   1     1419.22     1337.67     69.51 o
  -3  20   1      437.66      486.52     48.66 o
  -2  20   1       55.79       63.73     60.55 o
  -1  20   1      541.82      577.34    114.85 o
   0  20   1     2488.35     2326.00     80.09 o
   1  20   1     1820.12     1496.32    108.47 o
   2  20   1      442.29      364.42     49.45 o
   3  20   1       28.68      105.74     48.27 o
   4  20   1      968.09     1022.41     71.85 o
   5  20   1      360.52      315.31     58.49 o
   6  20   1      135.98       -4.41     90.07 o
   7  20   1        1.05       81.90     95.56 o
  -7  21   1      100.34      145.78     72.21 o
  -6  21   1     1456.48     1367.59     83.66 o
  -5  21   1        1.06       -5.49     77.01 o
  -4  21   1       18.46       43.35     66.74 o
  -3  21   1      121.78      223.31    107.44 o
  -2  21   1     2128.51     1991.34    119.24 o
  -1  21   1       23.84       93.74     46.38 o
   0  21   1       69.98       55.15     57.80 o
   1  21   1       82.17      198.90     39.79 o
   2  21   1     1251.16     1310.77     65.84 o
   3  21   1      134.53       96.05    103.59 o
   4  21   1      195.95      187.52     49.60 o
   5  21   1       34.19       69.87     55.71 o
   6  21   1     1792.90     1755.38    130.98 o
  -6  22   1      295.58      227.69     66.28 o
  -5  22   1      233.00      217.55     96.26 o
  -4  22   1       15.81       21.13     83.30 o
  -3  22   1      236.21      263.57     51.76 o
  -2  22   1       79.54       25.28     51.35 o
  -1  22   1      271.97      269.18     49.93 o
   0  22   1      200.68      231.14     46.38 o
   1  22   1      431.33      393.40     53.19 o
   2  22   1        9.99       13.08     68.23 o
   3  22   1      122.24       60.20     66.43 o
   4  22   1       57.55       64.85     73.63 o
   5  22   1      382.07      412.78     61.31 o
   6  22   1      354.00      376.71     63.44 o
  -5  23   1       42.54       76.69     77.95 o
  -4  23   1       33.49      -71.57     71.57 o
  -3  23   1       12.10      -18.75     57.12 o
  -2  23   1     1676.30     1635.80     74.47 o
  -1  23   1      446.97      450.80     50.17 o
   0  23   1      314.82      246.58     50.46 o
   1  23   1      466.99      432.17     79.25 o
   2  23   1     1167.33     1100.52     69.64 o
   3  23   1       63.04      137.43     48.48 o
   4  23   1       59.05       95.47     94.73 o
   5  23   1        9.84       20.93     79.25 o
  -5  24   1        5.61      -47.12    116.26 o
  -4  24   1     1290.20     1135.41     76.24 o
  -3  24   1       40.32       68.60     51.00 o
  -2  24   1       13.90       25.97     68.26 o
  -1  24   1       13.82      -31.10     69.16 o
   0  24   1     3747.27     3238.21    103.00 o
   1  24   1        1.20      102.46     52.14 o
   2  24   1      224.53      146.48     81.49 o
   3  24   1      175.84      228.10     82.07 o
   4  24   1     1854.48     1833.05     88.06 o
  -4  25   1       17.40        0.34     79.17 o
  -3  25   1       98.16       38.62     63.79 o
  -2  25   1      549.46      491.36     64.78 o
  -1  25   1        8.05      -47.22     94.30 o
   0  25   1       98.68      114.13     61.36 o
   1  25   1       10.96       54.51     60.56 o
   2  25   1      235.84      240.29     66.90 o
   3  25   1      108.51       11.76     84.86 o
  -2  26   1       65.84      133.48     63.92 o
  -1  26   1        1.04       51.75     54.65 o
   0  26   1      546.75      492.87     65.51 o
   1  26   1        3.61       56.25     60.56 o
   2  26   1        1.36       26.10    101.37 o
 -11   0   2      590.33      523.07     62.74 o
 -10   0   2      279.93      223.13     54.79 o
  -9   0   2      467.32      492.26     49.84 o
  -8   0   2    11763.48    10313.56    255.68 o
  -7   0   2      133.13      146.24     35.62 o
  -6   0   2      975.61      825.68     79.48 o
  -5   0   2      643.22      601.83     38.97 o
  -4   0   2    13033.56    11699.25    131.26 o
  -3   0   2     3638.63     3498.44     62.79 o
  -2   0   2    10130.59     9375.67    100.75 o
  -1   0   2      339.10      350.53     17.78 o
   0   0   2    78505.57    64055.15   3719.20 o
   1   0   2       20.45       51.94     13.00 o
   2   0   2      709.79      703.19     38.58 o
   3   0   2       13.93       16.64     16.00 o
   4   0   2     6102.23     5977.58     81.35 o
   5   0   2      373.54      386.73     31.74 o
   6   0   2     6845.84     6757.73    175.37 o
   7   0   2     1015.86     1055.48     54.39 o
   8   0   2     1968.53     2056.58     77.21 o
   9   0   2       15.24        6.51     64.90 o
  10   0   2     2221.14     2402.98    102.18 o
  11   0   2      473.28      395.73     67.66 o
 -11   1   2       39.15      -11.58     78.09 o
 -10   1   2      603.70      532.69    137.61 o
  -9   1   2      447.00      404.64     51.19 o
  -8   1   2      428.44      442.24     47.16 o
  -7   1   2       45.00       72.56     39.74 o
  -6   1   2     9689.76     8953.79    130.66 o
  -5   1   2     3298.89     3136.17    124.53 o
  -4   1   2      539.73      518.22     46.65 o
  -3   1   2       36.38       42.34     26.47 o
  -2   1   2    50892.53    47663.59    416.46 o
  -1   1   2      259.74      247.01     16.60 o
   0   1   2     9312.75     8467.50    216.39 o
   1   1   2      188.26      171.91     14.87 o
   2   1   2     3635.23     3436.84     47.56 o
   3   1   2     1799.90     1968.62     53.11 o
   4   1   2      985.21     1067.32     35.41 o
   5   1   2     1949.76     2105.19     53.30 o
   6   1   2     1696.62     1734.33     56.59 o
   7   1   2      433.22      474.79     43.88 o
   8   1   2     1986.09     1938.68     86.53 o
   9   1   2       71.51      130.73     44.25 o
  10   1   2      396.10      398.88     62.27 o
  11   1   2       68.93       67.78     66.96 o
 -11   2   2       84.67      103.88     69.62 o
 -10   2   2      509.50      429.76     58.82 o
  -9   2   2      560.04      495.31    106.32 o
  -8   2   2     1160.38     1036.59     62.65 o
  -7   2   2      151.60       67.25     46.31 o
  -6   2   2     1265.29     1060.44     55.06 o
  -5   2   2      190.12       66.15     74.42 o
  -4   2   2    13982.08    13987.54    498.82 o
  -3   2   2       28.36       45.32     29.12 o
  -2   2   2    27339.04    26182.30    281.29 o
  -1   2   2     2617.24     2561.64     38.43 o
   0   2   2    29985.31    26409.60   1650.93 o
   1   2   2     2718.29     2548.14     89.39 o
   2   2   2      229.20      189.24     20.04 o
   3   2   2     3724.06     3824.54    173.32 o
   4   2   2     8229.43     8567.48    261.18 o
   5   2   2     1709.72     1680.79     94.92 o
   6   2   2     1764.89     1852.30    146.03 o
   7   2   2     1303.66     1446.48    111.17 o
   8   2   2      330.73      395.11     48.01 o
   9   2   2        3.49       81.04     79.58 o
  10   2   2      747.93      739.47     95.26 o
 -11   3   2       19.56       56.91    106.63 o
 -10   3   2     2020.10     1779.74    138.54 o
  -9   3   2      611.56      511.11     56.28 o
  -8   3   2     1907.24     1661.80    191.51 o
  -7   3   2     1045.74     1037.33     62.29 o
  -6   3   2    22716.18    20814.16   1000.41 o
  -5   3   2     1462.84     1470.32     60.78 o
  -4   3   2     4200.19     4219.12     76.05 o
  -3   3   2      264.80      258.89     20.59 o
  -2   3   2   149113.47   160953.00   1094.50 o
  -1   3   2        1.94       -7.00     18.36 o
   0   3   2     5175.86     4821.58    103.48 o
   1   3   2      583.19      570.19     21.65 o
   2   3   2    28182.07    25820.20    224.76 o
   3   3   2      239.12      230.99     22.44 o
   4   3   2     9363.40     9663.96    341.03 o
   5   3   2       20.86       70.28     26.25 o
   6   3   2     3327.00     3559.46    176.64 o
   7   3   2       71.11       85.52     48.15 o
   8   3   2     2800.30     2934.45    210.27 o
   9   3   2      506.77      632.80     56.81 o
  10   3   2      767.87      813.44     73.58 o
 -11   4   2      233.72      316.89     60.67 o
 -10   4   2        3.09        2.15     73.95 o
  -9   4   2      227.12      276.90     49.50 o
  -8   4   2     3218.75     2963.58    118.14 o
  -7   4   2     2963.24     2849.14    329.69 o
  -6   4   2      679.99      655.95     46.85 o
  -5   4   2       67.50       95.18     27.18 o
  -4   4   2     9392.02     9394.67    104.91 o
  -3   4   2     4731.99     4755.25    120.34 o
  -2   4   2      339.51      375.09     20.33 o
  -1   4   2       40.96       26.98     29.49 o
   0   4   2    61530.73    60137.99   1768.55 o
   1   4   2      803.37      664.81     23.80 o
   2   4   2    11643.21    11058.28    106.33 o
   3   4   2        4.76        3.09     26.60 o
   4   4   2     6826.07     6341.84    109.14 o
   5   4   2     1182.70     1072.40     43.42 o
   6   4   2     2507.26     2527.01     69.66 o
   7   4   2        3.37      -55.83     55.83 o
   8   4   2      681.88      626.79     56.99 o
   9   4   2      489.41      565.52     81.30 o
  10   4   2      648.14      782.93    135.31 o
 -11   5   2      275.37      255.81    139.02 o
 -10   5   2        0.18       66.29     60.70 o
  -9   5   2       52.97      107.27     54.92 o
  -8   5   2     1356.23     1338.00    162.80 o
  -7   5   2     7118.38     6853.52    291.12 o
  -6   5   2      992.33      991.39     46.03 o
  -5   5   2     1089.05     1126.14     42.17 o
  -4   5   2      485.08      487.69     29.97 o
  -3   5   2     2592.68     2689.51     47.86 o
  -2   5   2     1945.64     2016.04     37.93 o
  -1   5   2    12728.42    12598.76    173.45 o
   0   5   2      262.76      241.32     30.92 o
   1   5   2     4093.05     4125.41     55.99 o
   2   5   2      412.55      447.45     24.95 o
   3   5   2      713.89      585.39     29.06 o
   4   5   2       35.12      -16.21     36.49 o
   5   5   2      637.98      609.93     39.40 o
   6   5   2        0.91      -27.44     50.22 o
   7   5   2     4657.65     4656.12    102.59 o
   8   5   2      163.66      184.39     47.69 o
   9   5   2      591.10      603.03     62.44 o
  10   5   2       14.02      -13.08     77.58 o
 -11   6   2      757.29      502.31     75.68 o
 -10   6   2      710.57      622.37     69.45 o
  -9   6   2      845.39      832.63     65.54 o
  -8   6   2     3671.94     3412.75    148.62 o
  -7   6   2      290.41      247.24     44.34 o
  -6   6   2     1532.07     1449.67     55.07 o
  -5   6   2     1116.43     1066.80     70.67 o
  -4   6   2    24515.64    26202.54    254.55 o
  -3   6   2        1.12       18.42     40.74 o
  -2   6   2     1662.03     1841.41     62.39 o
  -1   6   2     2722.75     3096.35     47.07 o
   0   6   2     7730.56     7627.89     80.42 o
   1   6   2     2739.60     2808.93     56.68 o
   2   6   2       30.07      100.85     32.14 o
   3   6   2     2038.42     2124.50    100.88 o
   4   6   2     7644.57     7206.85    331.81 o
   5   6   2      765.30      679.87     43.33 o
   6   6   2     1260.03     1312.06     69.26 o
   7   6   2     1129.36     1040.90     72.37 o
   8   6   2     2615.87     2775.29     89.28 o
   9   6   2        4.48       95.19     60.67 o
  10   6   2     2386.33     2343.81    105.80 o
 -11   7   2      375.08      349.44     72.31 o
 -10   7   2     1136.21     1021.32    152.92 o
  -9   7   2     2132.05     1898.56    254.12 o
  -8   7   2       37.80       59.08     58.71 o
  -7   7   2      183.24      172.25     41.97 o
  -6   7   2     1767.93     1905.01     84.88 o
  -5   7   2     4301.62     4426.38    144.82 o
  -4   7   2      939.66      949.33     37.60 o
  -3   7   2     1124.27     1111.63     35.92 o
  -2   7   2     1701.71     1505.09     37.22 o
  -1   7   2      129.54      126.97     17.03 o
   0   7   2       22.39       18.67     22.94 o
   1   7   2     1421.08     1264.13     34.29 o
   2   7   2     5020.89     4840.93     70.11 o
   3   7   2     3137.26     2970.41     59.94 o
   4   7   2     3915.03     3956.67    257.31 o
   5   7   2      124.58        1.34     48.99 o
   6   7   2     1775.70     1729.57     67.77 o
   7   7   2     2098.99     2047.20    189.24 o
   8   7   2      100.28      225.35    119.82 o
   9   7   2      130.63      149.42    138.13 o
  10   7   2      308.21      139.23     76.92 o
 -11   8   2       72.73      126.46     87.25 o
 -10   8   2      437.31      441.91     59.59 o
  -9   8   2     2741.69     2918.86     96.51 o
  -8   8   2       30.79       17.38     47.13 o
  -7   8   2     5167.85     5572.93    240.08 o
  -6   8   2     1218.49     1332.16     58.94 o
  -5   8   2     6592.10     6944.37    102.02 o
  -4   8   2      192.20      263.86     26.70 o
  -3   8   2     8536.36     9435.18    141.41 o
  -2   8   2      167.87      174.61     21.98 o
  -1   8   2     5007.04     4801.77     65.64 o
   0   8   2      902.85      893.87     30.22 o
   1   8   2    19292.18    18889.96    220.86 o
   2   8   2     1295.81     1333.02     39.01 o
   3   8   2     1973.33     1985.09    102.69 o
   4   8   2        9.61      -19.30     51.58 o
   5   8   2    11262.92    10837.78    620.58 o
   6   8   2      388.41      393.37    102.56 o
   7   8   2       40.69      -31.55     64.51 o
   8   8   2       21.80       44.33     66.47 o
   9   8   2     2832.22     2580.17    388.41 o
  10   8   2      150.57       19.97    148.25 o
 -11   9   2      179.79      277.21     91.15 o
 -10   9   2      225.48      161.63     93.07 o
  -9   9   2       12.44        5.18     77.70 o
  -8   9   2      688.47      773.74     58.09 o
  -7   9   2     6351.94     6718.22    124.91 o
  -6   9   2     1874.34     1990.46     64.25 o
  -5   9   2      266.54      346.21     34.45 o
  -4   9   2      737.08      685.32     60.10 o
  -3   9   2      101.25       20.20     34.38 o
  -2   9   2     9423.22    10423.66    223.50 o
  -1   9   2    11240.69    12349.67    120.76 o
   0   9   2       15.45        0.18     36.69 o
   1   9   2     2415.08     2494.89     50.83 o
   2   9   2    10462.67    10848.03    204.66 o
   3   9   2    10067.05    10206.97    126.95 o
   4   9   2      910.03      848.96     42.20 o
   5   9   2       67.35       73.55     35.63 o
   6   9   2     1304.78     1341.70    128.37 o
   7   9   2     1294.34     1175.05    104.59 o
   8   9   2     1613.45     1418.95    159.17 o
   9   9   2      253.76      308.29     61.72 o
  10   9   2        0.25       68.32     79.08 o
 -11  10   2      586.77      441.64     71.77 o
 -10  10   2       66.17        7.49     83.99 o
  -9  10   2      179.54      260.83     62.81 o
  -8  10   2      955.60     1023.32     63.60 o
  -7  10   2      775.05      873.65     67.72 o
  -6  10   2       34.75       84.34     35.79 o
  -5  10   2      954.42     1123.78     48.95 o
  -4  10   2     4465.25     4873.89    165.77 o
  -3  10   2     1427.80     1347.35     47.89 o
  -2  10   2     2178.80     2300.24     51.11 o
  -1  10   2     5142.77     5219.49     96.49 o
   0  10   2     1039.98     1117.41     37.20 o
   1  10   2     1719.54     1752.46     45.04 o
   2  10   2       21.10       13.30     38.51 o
   3  10   2      194.01      177.08     50.98 o
   4  10   2     2010.85     1956.64     58.44 o
   5  10   2     1814.20     1665.36    159.50 o
   6  10   2      334.27      346.09     44.79 o
   7  10   2       14.00       51.55     53.12 o
   8  10   2      771.46      584.93     66.58 o
   9  10   2      544.58      538.47    216.75 o
  10  10   2      286.33      264.40     71.21 o
 -10  11   2       60.01      -31.16     84.34 o
  -9  11   2      717.41      691.45     66.32 o
  -8  11   2      576.75      626.02     60.90 o
  -7  11   2     1589.90     1722.18    125.36 o
  -6  11   2       42.69      -10.91     55.30 o
  -5  11   2     5102.52     5397.96    182.39 o
  -4  11   2     2205.12     2348.11    126.12 o
  -3  11   2     3809.29     3953.00     72.98 o
  -2  11   2        4.60       36.19     37.89 o
  -1  11   2     5153.30     5207.22     79.10 o
   0  11   2      163.69      163.78     25.22 o
   1  11   2     3091.94     3117.23     61.12 o
   2  11   2       60.24        8.19     78.67 o
   3  11   2    23322.26    23272.72    210.18 o
   4  11   2       58.03       85.61     43.93 o
   5  11   2      163.07      165.50     41.13 o
   6  11   2      482.67      552.50     50.32 o
   7  11   2     3949.88     3988.49    320.19 o
   8  11   2      190.67      137.21     60.68 o
   9  11   2       63.88       13.79     90.52 o
 -10  12   2      235.99       99.45     93.26 o
  -9  12   2     1163.01     1270.22     76.91 o
  -8  12   2        1.34        8.93     62.78 o
  -7  12   2      378.06      383.43     50.49 o
  -6  12   2      299.04      316.69     44.75 o
  -5  12   2     5048.55     5712.08    316.02 o
  -4  12   2       33.67       84.62     32.09 o
  -3  12   2     3342.62     3551.44    101.42 o
  -2  12   2      348.33      369.99     29.90 o
  -1  12   2     2285.46     2357.35     73.09 o
   0  12   2     2442.60     2475.48     56.10 o
   1  12   2    10317.71    10217.24    172.34 o
   2  12   2      258.84      286.91     32.52 o
   3  12   2     1563.03     1556.59     54.26 o
   4  12   2       38.27      -35.14     49.43 o
   5  12   2     7026.64     6704.62    218.10 o
   6  12   2      530.78      510.46     50.20 o
   7  12   2       15.85      -70.82     70.82 o
   8  12   2       92.59       37.40     94.46 o
   9  12   2     1800.50     1582.22    179.46 o
 -10  13   2       33.58      163.26     54.79 o
  -9  13   2       82.52       75.48     94.66 o
  -8  13   2       80.59       67.90     56.83 o
  -7  13   2       99.18      144.68     58.75 o
  -6  13   2       18.97      108.53     43.14 o
  -5  13   2      309.58      366.48     78.40 o
  -4  13   2       14.56       22.83     36.46 o
  -3  13   2      941.46      913.32     44.80 o
  -2  13   2      588.61      600.05     41.34 o
  -1  13   2      160.31      204.16     54.94 o
   0  13   2       47.21       43.72     29.04 o
   1  13   2     2043.45     2084.11     78.17 o
   2  13   2        1.18       -4.74     48.37 o
   3  13   2       70.49       30.23     51.02 o
   4  13   2      233.03      184.31     39.30 o
   5  13   2       56.81       77.54     49.09 o
   6  13   2      118.20      168.45     43.06 o
   7  13   2     1153.07     1148.50    160.88 o
   8  13   2       73.69      -18.88     76.04 o
   9  13   2        3.31        4.16     85.16 o
 -10  14   2      434.77      429.58     72.46 o
  -9  14   2     1931.58     2057.45    160.72 o
  -8  14   2        6.54      -28.85    133.76 o
  -7  14   2      898.87      950.18    112.58 o
  -6  14   2     1273.05     1486.32     64.78 o
  -5  14   2     4811.73     5375.08    220.16 o
  -4  14   2        1.58      -50.01     50.01 o
  -3  14   2     7019.50     7337.25    298.93 o
  -2  14   2      349.76      408.86     37.05 o
  -1  14   2     1105.76     1096.54     85.69 o
   0  14   2        0.29      -41.55     41.55 o
   1  14   2    13103.89    12724.01    149.62 o
   2  14   2        0.60       61.30     35.76 o
   3  14   2     2524.23     2624.40     70.93 o
   4  14   2      329.73      365.27     44.17 o
   5  14   2     5202.26     4962.82    120.62 o
   6  14   2        2.15      -41.68     93.24 o
   7  14   2        5.50       70.50     54.39 o
   8  14   2        6.92       57.75     58.27 o
   9  14   2     2120.56     2135.36    106.68 o
  -9  15   2       15.22      -79.25     89.02 o
  -8  15   2       60.03       49.42     71.91 o
  -7  15   2     2302.54     2679.36    127.17 o
  -6  15   2      238.22      279.91     46.81 o
  -5  15   2     1414.78     1599.89     68.48 o
  -4  15   2     1433.04     1523.44     61.74 o
  -3  15   2     3491.37     3661.87     83.23 o
  -2  15   2      264.61      310.50    154.35 o
  -1  15   2     9517.04     9457.16    222.24 o
   0  15   2      456.84      480.50     40.02 o
   1  15   2     1343.70     1310.73     52.96 o
   2  15   2      258.59      327.82     37.10 o
   3  15   2     8948.46     8496.81    129.04 o
   4  15   2       35.83        9.51     56.45 o
   5  15   2      256.41      279.54     45.83 o
   6  15   2      536.92      483.74     56.37 o
   7  15   2     2610.45     2558.15     97.38 o
   8  15   2        0.99      -31.85     77.80 o
  -9  16   2       24.73      -96.63     96.63 o
  -8  16   2        4.59       14.70     60.72 o
  -7  16   2       23.29       55.70     60.94 o
  -6  16   2      290.85      309.52     91.13 o
  -5  16   2      149.77      165.49     44.86 o
  -4  16   2     2452.67     2473.89     76.49 o
  -3  16   2       22.62       26.99     52.24 o
  -2  16   2      101.11       92.35     40.70 o
  -1  16   2       21.04      -41.06     53.19 o
   0  16   2      655.23      706.95     43.59 o
   1  16   2      648.74      769.85     56.84 o
   2  16   2      260.53      251.63     38.70 o
   3  16   2      453.09      492.51     44.02 o
   4  16   2     1236.29     1307.59     78.07 o
   5  16   2        2.34       20.86     58.17 o
   6  16   2      152.86      248.67     49.51 o
   7  16   2       14.99      -34.03     81.02 o
   8  16   2      171.37      206.77     59.25 o
  -9  17   2      113.81       95.05     86.81 o
  -8  17   2      112.04       35.34     82.92 o
  -7  17   2     2828.10     3190.91    278.15 o
  -6  17   2       40.94      131.28     66.42 o
  -5  17   2     1720.42     1896.30     75.34 o
  -4  17   2      313.46      339.01     45.13 o
  -3  17   2     2578.57     2595.26     75.56 o
  -2  17   2       68.81       55.19     42.16 o
  -1  17   2     6532.27     6426.21    224.53 o
   0  17   2      145.62      108.99     46.56 o
   1  17   2     1709.41     1711.70    106.62 o
   2  17   2      728.99      600.66     50.85 o
   3  17   2     4558.65     4360.89    131.69 o
   4  17   2      358.28      256.38     48.24 o
   5  17   2        2.89      -29.48     59.77 o
   6  17   2       38.93        7.34     68.36 o
   7  17   2     2881.91     2843.48    106.83 o
   8  17   2      207.08      253.91     60.03 o
  -8  18   2      158.27      106.40     70.50 o
  -7  18   2     1115.05     1090.08     77.64 o
  -6  18   2      294.17      211.07    113.78 o
  -5  18   2      676.74      824.61     65.90 o
  -4  18   2      172.32      173.00     46.12 o
  -3  18   2      609.80      707.94     52.90 o
  -2  18   2      835.56      756.23     52.48 o
  -1  18   2     1213.44     1151.40     62.18 o
   0  18   2       74.93       -7.59     54.53 o
   1  18   2     7287.71     6837.53    132.20 o
   2  18   2      261.99      295.50     41.44 o
   3  18   2     2068.74     1952.32    123.98 o
   4  18   2      405.56      394.21     51.83 o
   5  18   2     3405.85     3310.13     99.92 o
   6  18   2       47.24      -13.41     73.45 o
   7  18   2       53.96        9.87     89.64 o
  -8  19   2       26.75      -11.89    135.19 o
  -7  19   2       11.51      -57.80     83.11 o
  -6  19   2      905.03      964.60     71.03 o
  -5  19   2        5.19       36.66     55.13 o
  -4  19   2      262.05      209.03     97.31 o
  -3  19   2       14.58      -56.24     56.24 o
  -2  19   2     1029.37     1007.18     72.39 o
  -1  19   2       71.60      121.85     46.60 o
   0  19   2      318.73      294.80     44.54 o
   1  19   2      428.76      405.61     66.22 o
   2  19   2     2083.79     1987.89     72.21 o
   3  19   2        7.10       40.16    115.51 o
   4  19   2      113.43      192.26    108.05 o
   5  19   2      139.89       91.12     71.08 o
   6  19   2     1373.93     1338.68     78.83 o
   7  19   2      125.78      174.17     62.63 o
  -7  20   2      129.42       89.27     73.89 o
  -6  20   2        7.54      -81.37     89.80 o
  -5  20   2     2248.56     2212.84    127.48 o
  -4  20   2      692.04      724.25     62.49 o
  -3  20   2     1205.61     1261.16    101.23 o
  -2  20   2       23.11       68.98     44.82 o
  -1  20   2      434.14      437.58     47.43 o
   0  20   2      199.02      211.52     46.19 o
   1  20   2     2589.29     2329.86     78.79 o
   2  20   2      122.50      112.81    133.30 o
   3  20   2       68.68       82.45     52.32 o
   4  20   2      348.66      408.68     54.66 o
   5  20   2     1495.09     1379.29     76.11 o
   6  20   2      295.80      194.39     85.34 o
   7  20   2       42.64       63.66     82.10 o
  -7  21   2     1176.55     1133.71     85.04 o
  -6  21   2      323.72      321.55     59.93 o
  -5  21   2     1227.46     1306.20    156.48 o
  -4  21   2       14.88      -28.03     71.83 o
  -3  21   2      823.73      611.99     98.51 o
  -2  21   2      269.51      336.58     79.13 o
  -1  21   2     2363.98     2275.53     81.47 o
   0  21   2       16.70       30.24     58.26 o
   1  21   2      100.33      102.50     52.61 o
   2  21   2     1205.26     1136.92     66.96 o
   3  21   2     2148.94     1839.50     80.11 o
   4  21   2      377.61      448.17     82.14 o
   5  21   2       34.51      -79.00     79.00 o
   6  21   2      311.47      291.48     64.66 o
  -6  22   2        8.72      -30.02     87.00 o
  -5  22   2       21.79       29.95     59.14 o
  -4  22   2     1204.18     1174.81     74.52 o
  -3  22   2       20.53      -39.04     71.14 o
  -2  22   2       45.76        0.12    134.25 o
  -1  22   2       19.61      -72.99    110.37 o
   0  22   2     4457.07     4069.98    108.37 o
   1  22   2      569.27      503.35     55.16 o
   2  22   2     1062.93     1157.94     68.68 o
   3  22   2      149.88      135.13     97.30 o
   4  22   2     1186.40     1188.08     71.89 o
   5  22   2      286.82      342.91     60.95 o
  -6  23   2      613.33      538.57    101.96 o
  -5  23   2        2.95      -92.41     92.41 o
  -4  23   2      314.20      442.74     81.68 o
  -3  23   2      439.23      379.24    147.02 o
  -2  23   2     1626.09     1522.30     75.48 o
  -1  23   2      484.93      398.32     58.01 o
   0  23   2       83.33      113.49     57.57 o
   1  23   2       66.22       22.96     56.64 o
   2  23   2     1351.91     1244.94     72.33 o
   3  23   2      206.54      217.12     59.49 o
   4  23   2      153.98      139.13     72.09 o
   5  23   2       12.72      151.19    149.94 o
  -5  24   2      525.93      409.26     68.92 o
  -4  24   2      152.42      100.75     69.79 o
  -3  24   2      333.35      372.75     80.23 o
  -2  24   2      207.13      129.12    132.82 o
  -1  24   2       30.98       66.04     72.22 o
   0  24   2        2.54       35.40     65.55 o
   1  24   2      295.63      198.56     97.67 o
   2  24   2       47.52       77.41     57.18 o
   3  24   2      271.33      228.66     59.28 o
   4  24   2      228.18       75.78     74.59 o
  -3  25   2       98.01       31.57     78.34 o
  -2  25   2     1052.90     1074.64     74.25 o
  -1  25   2       55.10       16.99     64.05 o
   0  25   2      281.47      168.31     69.62 o
   1  25   2       51.45      189.17    149.25 o
   2  25   2     1044.86      903.11     73.62 o
   3  25   2      162.68       20.28     72.19 o
  -2  26   2       39.06       39.44     74.95 o
  -1  26   2      182.16       47.20     66.29 o
   0  26   2     1216.41     1177.73     77.01 o
   1  26   2        4.51      -71.79     80.01 o
 -11   1   3      228.33      170.99     59.26 o
 -10   1   3     1863.93     1752.33    153.59 o
  -9   1   3     1075.16      976.73     72.56 o
  -8   1   3        4.82      -28.29     97.15 o
  -7   1   3      373.83      371.40     48.50 o
  -6   1   3    15479.32    13816.90    464.62 o
  -5   1   3     2931.78     2701.75     71.57 o
  -4   1   3      681.79      699.35     39.94 o
  -3   1   3     8725.04     8376.33    103.81 o
  -2   1   3     3619.56     3092.56     62.36 o
  -1   1   3      453.11      443.71     21.41 o
   0   1   3    25181.96    21928.92    309.16 o
   1   1   3      673.75      641.28     23.21 o
   2   1   3     5056.58     4293.01    107.80 o
   3   1   3      932.20      899.82     33.04 o
   4   1   3     3555.26     3670.24     67.95 o
   5   1   3      496.78      468.45     34.92 o
   6   1   3     1254.60     1547.84    111.55 o
   7   1   3        4.13      -22.90     44.71 o
   8   1   3     5133.03     5226.09    128.75 o
   9   1   3      457.68      459.89     78.02 o
  10   1   3      382.88      431.50    107.14 o
 -11   2   3      600.94      649.50    138.01 o
 -10   2   3      232.06      113.15     68.85 o
  -9   2   3       20.82      -18.39     62.28 o
  -8   2   3     6374.69     5716.89    128.98 o
  -7   2   3     3865.47     3790.46     95.90 o
  -6   2   3       20.43      -21.58     48.48 o
  -5   2   3      301.07      291.23     50.65 o
  -4   2   3     8511.54     7548.59    103.88 o
  -3   2   3     2991.49     2814.20     87.78 o
  -2   2   3     3372.94     3328.58     70.65 o
  -1   2   3     1571.10     1444.66     33.42 o
   0   2   3    35251.53    29487.30   1053.94 o
   1   2   3        4.15       38.16     16.46 o
   2   2   3     4337.34     4040.27     59.69 o
   3   2   3       51.38       38.15     29.10 o
   4   2   3     4803.74     4783.74     79.21 o
   5   2   3       65.74       96.43     29.16 o
   6   2   3    10327.58    11512.71    296.65 o
   7   2   3      228.77      252.55     61.43 o
   8   2   3      503.20      495.45     58.11 o
   9   2   3      157.08      120.64     67.44 o
  10   2   3     1767.97     1847.99     99.92 o
 -11   3   3       18.44       41.90     88.38 o
 -10   3   3       85.68        0.00     74.79 o
  -9   3   3      442.72      320.59     56.80 o
  -8   3   3      500.03      442.20     55.56 o
  -7   3   3      602.08      564.51     51.00 o
  -6   3   3      499.38      487.59     44.06 o
  -5   3   3      795.43      691.08     40.73 o
  -4   3   3     2601.61     2539.81     57.46 o
  -3   3   3     2241.90     2175.34     69.39 o
  -2   3   3     1344.50     1115.29     53.01 o
  -1   3   3    15974.44    14706.02    611.22 o
   0   3   3     7968.47     7370.83    148.85 o
   1   3   3      798.59      793.06     27.31 o
   2   3   3     7396.27     7808.39     88.93 o
   3   3   3     2291.48     2311.31     50.44 o
   4   3   3      357.01      381.53     31.01 o
   5   3   3        3.88      -15.01     42.31 o
   6   3   3      705.65      833.00    108.06 o
   7   3   3     4554.60     4620.42    107.39 o
   8   3   3      324.05      343.93     49.78 o
   9   3   3       34.72       92.13     87.18 o
  10   3   3       45.50       93.60     86.29 o
 -11   4   3      668.03      600.99    153.76 o
 -10   4   3      811.40      660.45     69.85 o
  -9   4   3      184.43      240.89     49.27 o
  -8   4   3     4808.08     4506.94    142.31 o
  -7   4   3      366.47      364.90     63.37 o
  -6   4   3      778.86      689.46     44.07 o
  -5   4   3     4423.55     4342.61     79.56 o
  -4   4   3    10922.08    10335.30    176.54 o
  -3   4   3     2830.03     3009.43     54.79 o
  -2   4   3    17853.32    17202.26    162.89 o
  -1   4   3      374.22      364.56     31.75 o
   0   4   3     7065.78     6088.22    128.12 o
   1   4   3     6010.00     5645.74    183.90 o
   2   4   3     5986.31     5824.34    206.73 o
   3   4   3       37.51       31.89     30.10 o
   4   4   3     2759.60     2524.17     59.39 o
   5   4   3     1938.85     1912.17     58.81 o
   6   4   3     9645.88     9787.46    209.14 o
   7   4   3     1225.01     1222.57     61.89 o
   8   4   3        5.59       76.88     81.70 o
   9   4   3      294.31      116.26     71.76 o
  10   4   3     1832.33     1947.69    101.23 o
 -11   5   3       15.85       20.83     79.52 o
 -10   5   3     1527.89     1474.44     84.85 o
  -9   5   3      453.06      418.36     83.43 o
  -8   5   3        5.21     -104.71    109.73 o
  -7   5   3       20.78       65.29     54.91 o
  -6   5   3    10486.96    10007.85    200.35 o
  -5   5   3     1138.90     1298.62     45.93 o
  -4   5   3     1852.55     1855.83     51.25 o
  -3   5   3     1458.14     1576.05     45.14 o
  -2   5   3      165.59      156.16     38.24 o
  -1   5   3       82.82       73.15     80.38 o
   0   5   3      358.36      368.22     21.85 o
   1   5   3     1049.73      996.31     32.43 o
   2   5   3    27843.37    26633.95    482.22 o
   3   5   3      549.38      539.58     31.60 o
   4   5   3     4510.74     4492.38     81.44 o
   5   5   3       11.12      -24.43     45.31 o
   6   5   3     2026.51     2045.07     96.59 o
   7   5   3       92.88       61.73     49.58 o
   8   5   3     5447.10     5425.64    132.20 o
   9   5   3      251.09      253.72     76.61 o
  10   5   3      131.10      130.78     59.46 o
 -11   6   3      255.11      176.27     65.75 o
 -10   6   3      577.27      513.82     69.59 o
  -9   6   3      765.60      649.14     98.34 o
  -8   6   3      221.17      314.53     44.70 o
  -7   6   3     1294.97     1228.71     56.63 o
  -6   6   3      709.45      672.39     44.83 o
  -5   6   3     1871.88     2098.92     58.30 o
  -4   6   3       11.24      -21.36     35.76 o
  -3   6   3      870.86      765.21     32.90 o
  -2   6   3      811.06      823.51     28.90 o
  -1   6   3     3849.57     3992.53    159.19 o
   0   6   3    11208.51    11207.95    113.13 o
   1   6   3     2306.09     1899.14     87.80 o
   2   6   3       17.63       34.18     22.57 o
   3   6   3     3431.06     3412.39    102.19 o
   4   6   3     2146.02     2114.88     58.30 o
   5   6   3     6503.60     6277.59    143.12 o
   6   6   3     1079.13     1009.79     55.53 o
   7   6   3       58.26       33.84     95.35 o
   8   6   3      635.82      516.94     59.98 o
   9   6   3     1833.35     1732.84     88.11 o
  10   6   3       43.08        1.40     80.95 o
 -11   7   3      516.73      525.82    122.42 o
 -10   7   3      289.66       26.57     88.66 o
  -9   7   3      262.14      291.84     53.82 o
  -8   7   3     2222.98     2257.52    135.41 o
  -7   7   3     3038.10     3031.76    241.97 o
  -6   7   3     4025.95     4079.94    110.24 o
  -5   7   3      766.86      679.77     40.58 o
  -4   7   3      103.63      142.32     25.54 o
  -3   7   3     8225.34     8592.17    101.25 o
  -2   7   3     2703.42     2661.58     50.63 o
  -1   7   3     9403.31     9457.85    102.66 o
   0   7   3      822.06      761.69     40.71 o
   1   7   3      246.44      223.78     33.63 o
   2   7   3      234.33      361.63     28.90 o
   3   7   3     8805.13     8436.76    311.07 o
   4   7   3     1597.68     1631.11     54.54 o
   5   7   3        1.60       10.49     51.39 o
   6   7   3      182.38      160.75     42.51 o
   7   7   3     4101.26     3675.02    375.79 o
   8   7   3      853.65      926.72     65.74 o
   9   7   3      499.59      585.66     62.82 o
  10   7   3       44.98      -84.33     84.33 o
 -11   8   3      852.22      694.38     74.92 o
 -10   8   3      114.20      131.50     67.75 o
  -9   8   3      393.96      381.66     53.78 o
  -8   8   3     1165.74     1093.94     94.21 o
  -7   8   3      743.95      831.67     52.52 o
  -6   8   3      469.24      428.78     41.94 o
  -5   8   3     1579.44     1596.68     53.26 o
  -4   8   3     6921.98     7269.76     99.33 o
  -3   8   3     7306.99     7863.84    156.88 o
  -2   8   3     2591.80     2729.88     53.74 o
  -1   8   3       27.89       29.77     25.19 o
   0   8   3     5943.31     5689.44    197.16 o
   1   8   3      674.79      741.99     32.45 o
   2   8   3     6216.54     6165.16     87.16 o
   3   8   3      451.23      388.00     34.59 o
   4   8   3     3032.29     2919.48     86.44 o
   5   8   3      711.10      630.26     45.70 o
   6   8   3     2011.55     1966.04    234.30 o
   7   8   3       74.41      102.31     84.74 o
   8   8   3      185.59      171.02     66.65 o
   9   8   3       25.62      -22.22     81.15 o
  10   8   3     1251.30     1109.22     85.20 o
 -11   9   3      752.43      795.85    150.00 o
 -10   9   3      295.36      286.52     56.66 o
  -9   9   3      718.20      711.64     63.66 o
  -8   9   3      279.04      312.52     48.95 o
  -7   9   3     2426.70     2853.49    144.72 o
  -6   9   3      603.81      661.59    101.61 o
  -5   9   3     4661.25     4913.62     89.91 o
  -4   9   3     1287.36     1294.82     48.26 o
  -3   9   3     4736.32     5341.09     81.32 o
  -2   9   3     2460.95     2425.92     53.08 o
  -1   9   3     7996.57     8237.88     99.01 o
   0   9   3       39.84       37.39     22.00 o
   1   9   3     4272.15     4336.41     88.03 o
   2   9   3     3472.14     3517.48     67.60 o
   3   9   3    13953.94    13214.00    210.87 o
   4   9   3     1191.90     1056.52     69.52 o
   5   9   3      273.23      246.00     44.72 o
   6   9   3      160.39       49.06     56.10 o
   7   9   3     2413.73     2399.03    184.54 o
   8   9   3       70.00       78.85     52.93 o
   9   9   3      197.84      322.22     60.79 o
 -11  10   3       12.06      -17.42     84.34 o
 -10  10   3      779.18      739.99    104.03 o
  -9  10   3     1663.69     1733.10    126.40 o
  -8  10   3      162.22      247.95     44.47 o
  -7  10   3      427.99      483.25     48.46 o
  -6  10   3     1964.74     2062.21     70.29 o
  -5  10   3     6451.06     6825.15    109.40 o
  -4  10   3       25.74      -26.71     59.33 o
  -3  10   3    18253.70    18906.37    737.78 o
  -2  10   3     1553.39     1554.11     57.32 o
  -1  10   3      249.78      274.76     38.55 o
   0  10   3     1167.58     1186.23     39.68 o
   1  10   3    26781.81    26591.20    234.68 o
   2  10   3      257.86      212.25     33.68 o
   3  10   3      111.69       86.42     54.90 o
   4  10   3       27.21      -30.66     57.17 o
   5  10   3     6857.12     6487.21    305.89 o
   6  10   3      209.46      303.11    102.47 o
   7  10   3       91.28        5.40     72.90 o
   8  10   3      213.14      165.75     58.31 o
   9  10   3     1747.39     1588.81    120.20 o
 -10  11   3       99.20      -17.31    133.59 o
  -9  11   3      241.49      222.74    133.08 o
  -8  11   3      115.71      146.32     43.73 o
  -7  11   3      133.41      144.95     44.58 o
  -6  11   3      962.30      945.57     52.96 o
  -5  11   3     1020.30     1096.46     80.82 o
  -4  11   3      228.62      258.70     65.19 o
  -3  11   3     1340.79     1271.56     47.70 o
  -2  11   3      358.74      368.95     53.70 o
  -1  11   3      103.76      112.95     25.92 o
   0  11   3       82.86       41.86     37.68 o
   1  11   3        1.99      -15.19     37.41 o
   2  11   3     2850.81     2874.78    120.13 o
   3  11   3        2.08       15.59     60.10 o
   4  11   3      385.24      400.60     44.32 o
   5  11   3       72.75       36.34     43.33 o
   6  11   3      641.76      585.19     51.68 o
   7  11   3       65.30       83.77     55.83 o
   8  11   3     1164.56     1036.24     97.38 o
   9  11   3        6.20     -153.51    153.51 o
 -10  12   3      224.16      311.64     62.87 o
  -9  12   3     1047.41     1018.05     76.25 o
  -8  12   3      269.12      280.45     53.22 o
  -7  12   3      584.20      488.28     55.63 o
  -6  12   3      871.39      957.50     91.67 o
  -5  12   3     1398.16     1570.55     70.02 o
  -4  12   3      127.87      118.85     90.26 o
  -3  12   3     5157.02     5513.54    207.35 o
  -2  12   3       66.70      115.76    101.23 o
  -1  12   3     5808.44     5805.52    145.86 o
   0  12   3        2.60      -36.33     45.68 o
   1  12   3     8084.38     8093.32    200.99 o
   2  12   3       17.44      -13.83     43.87 o
   3  12   3      382.32      415.94     37.58 o
   4  12   3     1138.46     1039.09    143.65 o
   5  12   3     5106.52     4729.99    116.63 o
   6  12   3       19.75       76.18     48.60 o
   7  12   3        4.67      -54.86     64.11 o
   8  12   3      311.26      342.02     58.79 o
   9  12   3     1533.07     1401.85     97.61 o
 -10  13   3      337.14      321.33     64.59 o
  -9  13   3      604.67      743.85     64.95 o
  -8  13   3     1253.69     1152.78     80.40 o
  -7  13   3     1953.15     2078.11    204.12 o
  -6  13   3       20.16       22.45     49.93 o
  -5  13   3     3441.78     3617.42    117.06 o
  -4  13   3     2333.48     2421.57    114.81 o
  -3  13   3     3296.39     3619.66     84.56 o
  -2  13   3      330.01      361.71     34.48 o
  -1  13   3    11631.61    12240.83    395.51 o
   0  13   3       32.64       52.11     33.51 o
   1  13   3      208.53      166.39     71.39 o
   2  13   3      678.36      641.15     40.92 o
   3  13   3    10149.90     9758.08    135.06 o
   4  13   3       49.18      -33.65     53.27 o
   5  13   3        5.31       37.79     47.44 o
   6  13   3      652.83      537.76     69.73 o
   7  13   3     2861.95     2730.47    141.00 o
   8  13   3      221.18      120.76     96.73 o
   9  13   3      261.09      262.24    116.98 o
 -10  14   3       46.02       75.63     70.49 o
  -9  14   3        8.19       28.90     63.53 o
  -8  14   3        9.55      -20.97     65.91 o
  -7  14   3       12.23      -44.28     65.64 o
  -6  14   3      781.24      777.53     56.92 o
  -5  14   3      665.50      653.11     51.61 o
  -4  14   3      486.90      542.11     99.94 o
  -3  14   3     1858.55     1886.21    119.89 o
  -2  14   3     1151.81     1196.97     50.69 o
  -1  14   3       60.62      137.62     49.24 o
   0  14   3      276.57      327.45     91.13 o
   1  14   3     3533.26     3528.47     77.70 o
   2  14   3      140.30      114.78     59.46 o
   3  14   3      556.72      593.69     44.40 o
   4  14   3      331.18      371.94     56.86 o
   5  14   3      705.22      642.40     55.75 o
   6  14   3      117.23      227.05     58.36 o
   7  14   3        8.08      -12.50     73.53 o
   8  14   3      368.52      448.20    135.13 o
  -9  15   3      129.87       22.83     91.87 o
  -8  15   3      295.96      327.41     58.98 o
  -7  15   3     1592.81     1789.13     79.85 o
  -6  15   3       28.50       14.19     51.45 o
  -5  15   3     2889.65     2937.70    196.26 o
  -4  15   3       47.98      -52.48     58.14 o
  -3  15   3     1016.78     1121.68     55.04 o
  -2  15   3       39.47      -21.62     50.86 o
  -1  15   3     5303.60     5815.27    102.66 o
   0  15   3      789.90      839.09     46.21 o
   1  15   3       12.12      -18.05     39.07 o
   2  15   3      504.40      484.40     53.60 o
   3  15   3     6748.03     6712.59    116.30 o
   4  15   3      302.93      315.11     42.94 o
   5  15   3        6.58       85.89     46.81 o
   6  15   3        3.39       19.88     54.23 o
   7  15   3     1782.58     1707.06    136.15 o
   8  15   3       68.24       13.71     83.42 o
  -9  16   3     1026.53     1040.44     83.34 o
  -8  16   3      421.43      602.39     65.41 o
  -7  16   3     1627.55     1739.55     82.98 o
  -6  16   3      608.64      633.22     60.32 o
  -5  16   3     1837.48     2173.74    169.50 o
  -4  16   3      235.56      290.27     44.52 o
  -3  16   3     8291.77     8499.72    312.02 o
  -2  16   3      536.47      560.57     59.28 o
  -1  16   3      850.09      885.44     49.09 o
   0  16   3        1.04        5.70     51.43 o
   1  16   3    10441.24    10453.58    260.91 o
   2  16   3       32.86       78.93     84.00 o
   3  16   3      434.91      442.06     48.23 o
   4  16   3       32.15       36.58     58.69 o
   5  16   3     5043.13     4769.42    113.54 o
   6  16   3       85.47       81.57     75.22 o
   7  16   3      148.27      147.17    174.44 o
   8  16   3      263.48      238.26     65.30 o
  -9  17   3      301.04      351.84     94.37 o
  -8  17   3      108.48       41.08     68.71 o
  -7  17   3       24.21      -82.39     82.39 o
  -6  17   3      579.77      560.69    118.54 o
  -5  17   3     1744.90     1714.97     75.52 o
  -4  17   3      934.80      920.44     57.56 o
  -3  17   3      369.02      444.94     68.11 o
  -2  17   3     1584.48     1639.30     65.38 o
  -1  17   3     4221.88     4255.29     95.14 o
   0  17   3      294.44      301.97     48.44 o
   1  17   3     2386.55     2438.54    142.20 o
   2  17   3       56.42       51.85     44.46 o
   3  17   3     1535.11     1393.00     64.89 o
   4  17   3      180.23      205.46     47.85 o
   5  17   3        1.24      -69.82     69.82 o
   6  17   3     1022.99      907.58     68.98 o
   7  17   3      233.15      267.37     63.22 o
  -8  18   3      405.90      397.98     67.38 o
  -7  18   3        8.87       94.01     76.34 o
  -6  18   3      141.21      180.31    156.39 o
  -5  18   3      954.99     1100.43     65.62 o
  -4  18   3     1256.47     1311.09    134.96 o
  -3  18   3      395.03      526.92     48.91 o
  -2  18   3       44.66      112.20     66.40 o
  -1  18   3      292.81      262.51     45.61 o
   0  18   3      898.54      919.11     55.43 o
   1  18   3      786.22      762.05     53.77 o
   2  18   3      424.49      444.56     47.28 o
   3  18   3      449.32      401.69     53.20 o
   4  18   3      426.33      324.29     55.72 o
   5  18   3      485.90      503.62     61.10 o
   6  18   3      165.85      107.83     70.33 o
   7  18   3      153.01      220.97     62.00 o
  -8  19   3      633.20      694.30     78.17 o
  -7  19   3     1100.52     1266.31    162.30 o
  -6  19   3       34.32       76.41     70.45 o
  -5  19   3     1209.25     1302.62     74.98 o
  -4  19   3      915.56      963.57     65.39 o
  -3  19   3      482.61      482.00     53.27 o
  -2  19   3       94.26       -7.34     61.42 o
  -1  19   3     3363.64     3481.55     91.39 o
   0  19   3      575.16      572.99     51.70 o
   1  19   3       65.62       15.83     63.08 o
   2  19   3        0.61       -4.48     62.70 o
   3  19   3     2413.65     2278.32     82.69 o
   4  19   3       25.26       58.19     52.31 o
   5  19   3       43.84      102.17     56.94 o
   6  19   3       37.60       78.26     54.42 o
   7  19   3     1491.10     1372.39     92.41 o
  -7  20   3      526.14      568.98     71.61 o
  -6  20   3      555.96      679.39     65.52 o
  -5  20   3      145.66      229.70    104.09 o
  -4  20   3     1123.40     1212.52     72.50 o
  -3  20   3      822.32      819.70     63.13 o
  -2  20   3      691.25      591.36     80.20 o
  -1  20   3       65.95      -49.16     69.74 o
   0  20   3     1401.03     1306.84    114.95 o
   1  20   3     1162.49     1148.16    120.84 o
   2  20   3      501.38      576.34     56.82 o
   3  20   3       20.89       10.62     63.87 o
   4  20   3      957.09      919.75     76.77 o
   5  20   3      648.40      741.82     85.72 o
   6  20   3      188.79      224.67     64.06 o
  -7  21   3       61.63       -5.72    120.53 o
  -6  21   3      899.26      894.37     78.60 o
  -5  21   3        6.76       11.46     60.64 o
  -4  21   3       22.78       -3.94     67.07 o
  -3  21   3      226.21      230.13     51.45 o
  -2  21   3     3195.81     3102.37    167.72 o
  -1  21   3       51.46       -6.24     65.53 o
   0  21   3      825.52      778.04     76.50 o
   1  21   3       16.48       69.56     63.46 o
   2  21   3     1607.69     1549.28     77.17 o
   3  21   3        5.90        3.29    192.91 o
   4  21   3     1396.54     1332.68     74.88 o
   5  21   3       67.96       55.64     68.27 o
  -6  22   3       95.82      -11.07    106.76 o
  -5  22   3      443.48      412.17     64.91 o
  -4  22   3        2.43      -90.30    148.40 o
  -3  22   3      631.50      655.49     65.52 o
  -2  22   3      150.94      152.00     99.01 o
  -1  22   3       47.29      -27.28    105.32 o
   0  22   3       13.15      -55.48     55.48 o
   1  22   3     1154.73     1177.57     68.62 o
   2  22   3        0.62      -11.74     73.29 o
   3  22   3        1.82      -73.18     73.18 o
   4  22   3       59.37      191.59     81.04 o
   5  22   3      775.17      852.00     71.69 o
  -5  23   3      152.12      212.34     59.76 o
  -4  23   3       64.45      -13.56     68.17 o
  -3  23   3       18.68       77.87    159.97 o
  -2  23   3     1310.08     1337.41     77.03 o
  -1  23   3      733.75      695.41     62.86 o
   0  23   3      287.07      257.33     53.11 o
   1  23   3       22.53       41.43    157.07 o
   2  23   3     1831.69     1732.28     81.62 o
   3  23   3      393.65      440.94     62.28 o
   4  23   3      362.13      427.07     65.01 o
  -4  24   3     1152.06     1067.68    150.06 o
  -3  24   3       27.34       14.31     77.80 o
  -2  24   3      108.34      180.49     55.12 o
  -1  24   3        6.42      -76.21     76.21 o
   0  24   3     1912.22     1798.58     88.33 o
   1  24   3      109.46      135.33     54.58 o
   2  24   3      371.26      390.86     64.06 o
   3  24   3       74.44       -5.10     75.07 o
  -3  25   3      158.23      112.33     78.77 o
  -2  25   3      132.04       91.84     79.19 o
  -1  25   3        1.89      -27.63     82.04 o
   0  25   3       30.77       78.38     57.73 o
   1  25   3       43.56       33.51     62.44 o
   2  25   3      339.87      301.53     65.41 o
 -11   0   4      625.36      643.13     72.01 o
 -10   0   4      742.77      692.95     71.97 o
  -9   0   4      204.38      134.95     72.33 o
  -8   0   4    11179.10     9963.03    227.90 o
  -7   0   4     1176.93     1133.22     64.62 o
  -6   0   4       32.92       55.72     39.70 o
  -5   0   4     3796.68     3785.09     85.72 o
  -4   0   4    21823.28    20988.68    267.54 o
  -3   0   4        6.56      -16.42     64.18 o
  -2   0   4      203.88      267.37     28.06 o
  -1   0   4     4124.11     3950.58     61.55 o
   0   0   4    14009.67    11595.81    133.73 o
   1   0   4       22.32       16.99     30.80 o
   2   0   4    18522.76    18031.37    459.14 o
   3   0   4        0.75       11.66     45.07 o
   4   0   4    13196.50    13544.82    169.59 o
   5   0   4      162.10      223.41     35.19 o
   6   0   4     7149.78     7555.41    182.03 o
   7   0   4      652.65      657.87     57.47 o
   8   0   4      806.65      826.17     68.62 o
   9   0   4      211.50      346.78     57.86 o
  10   0   4     2801.00     2654.42    131.53 o
 -11   1   4       76.04        0.07     90.91 o
 -10   1   4      667.01      648.28     79.41 o
  -9   1   4       85.78      104.68     86.83 o
  -8   1   4      222.39      146.46    100.71 o
  -7   1   4      145.23       66.91     63.88 o
  -6   1   4     4153.40     3690.00     95.97 o
  -5   1   4     1222.29     1039.88     52.92 o
  -4   1   4       73.96       83.11     27.83 o
  -3   1   4      307.73      326.48     27.28 o
  -2   1   4     8374.91     7051.35     92.83 o
  -1   1   4     1382.66     1280.37     53.85 o
   0   1   4     9779.93     9066.20    193.26 o
   1   1   4     1954.64     1897.77     42.48 o
   2   1   4     6267.56     5939.97    236.06 o
   3   1   4       54.10       62.11     30.41 o
   4   1   4     3096.82     3079.82     86.49 o
   5   1   4       71.11       91.38     38.03 o
   6   1   4       45.41       54.00     50.78 o
   7   1   4      121.62       93.47     62.72 o
   8   1   4     1829.44     1946.52     87.04 o
   9   1   4       10.88        8.10     79.27 o
  10   1   4       81.34       14.99     91.16 o
 -11   2   4      207.17      192.28     64.35 o
 -10   2   4      241.94      334.38     58.32 o
  -9   2   4     1347.71     1231.95     95.23 o
  -8   2   4     1161.99      940.87     68.16 o
  -7   2   4       38.93       88.55     50.47 o
  -6   2   4        4.01       65.12     45.46 o
  -5   2   4     1782.83     1739.95     61.02 o
  -4   2   4     8937.36     8310.65    116.32 o
  -3   2   4      867.62      851.79     36.69 o
  -2   2   4     4128.94     3760.17    122.00 o
  -1   2   4       70.32       34.78     31.45 o
   0   2   4     8089.86     8025.22    153.29 o
   1   2   4     2602.46     2497.51     48.47 o
   2   2   4      720.11      646.21     58.17 o
   3   2   4       45.14       33.36     28.51 o
   4   2   4      520.38      680.62     39.82 o
   5   2   4      583.80      578.97     44.76 o
   6   2   4      385.04      433.52     46.80 o
   7   2   4      400.06      417.33     54.75 o
   8   2   4      248.80      350.92    174.05 o
   9   2   4       80.72       92.97     72.90 o
  10   2   4      598.13      594.88    105.26 o
 -11   3   4      386.09      299.06     71.45 o
 -10   3   4     1852.31     1687.48    118.85 o
  -9   3   4     1073.47      843.36     76.64 o
  -8   3   4       68.69       94.52     66.77 o
  -7   3   4     1108.07     1089.02    122.29 o
  -6   3   4    11041.81    10602.98    161.15 o
  -5   3   4      436.08      454.77     68.03 o
  -4   3   4      283.20      283.69     33.77 o
  -3   3   4     7375.07     6900.77     94.95 o
  -2   3   4    15232.64    13543.40    316.47 o
  -1   3   4      264.65      249.84     22.64 o
   0   3   4     9631.59     8495.63     97.32 o
   1   3   4      611.15      641.42     28.98 o
   2   3   4     7618.65     6888.17     90.80 o
   3   3   4     2176.50     2249.69     80.19 o
   4   3   4     8473.50     8312.01    270.73 o
   5   3   4      643.10      683.29     45.42 o
   6   3   4     3190.87     3488.80     90.41 o
   7   3   4      321.51      230.44     52.76 o
   8   3   4     5123.95     5163.76    135.36 o
   9   3   4      317.07      492.92    106.60 o
  10   3   4      137.08       83.22     77.99 o
 -11   4   4      636.19      446.40     75.64 o
 -10   4   4        0.26        5.66     83.17 o
  -9   4   4        4.46      114.35     53.73 o
  -8   4   4     2345.57     2131.23     85.10 o
  -7   4   4     2338.19     2147.10     77.70 o
  -6   4   4      980.40      891.73     62.09 o
  -5   4   4       51.55       65.89     86.41 o
  -4   4   4     8782.25     8309.35    112.92 o
  -3   4   4      442.14      372.29     30.23 o
  -2   4   4     2208.58     2015.52     76.13 o
  -1   4   4       84.60      107.32     20.24 o
   0   4   4      741.92      666.74     67.25 o
   1   4   4     1584.69     1472.27     66.61 o
   2   4   4    14208.22    14330.16    295.73 o
   3   4   4      318.01      305.87     31.08 o
   4   4   4     1714.32     1757.29     55.60 o
   5   4   4     3741.30     3805.72    123.27 o
   6   4   4      616.77      634.83     57.70 o
   7   4   4      106.07      114.47     47.69 o
   8   4   4      249.40      297.87     55.62 o
   9   4   4      703.38      764.96     84.33 o
  10   4   4      805.26      843.14    103.29 o
 -11   5   4      527.17      444.65     68.12 o
 -10   5   4       93.52       40.88    106.93 o
  -9   5   4      656.21      556.88     64.25 o
  -8   5   4     1352.26     1217.40     68.54 o
  -7   5   4      945.42      940.97     57.02 o
  -6   5   4     1073.94     1070.95     68.09 o
  -5   5   4     4922.88     4576.04     89.80 o
  -4   5   4     7228.40     7086.94    129.87 o
  -3   5   4     1497.01     1413.48     43.22 o
  -2   5   4     1619.38     1463.01     47.63 o
  -1   5   4    10719.84     9830.59    372.17 o
   0   5   4     3426.38     3451.72    126.63 o
   1   5   4      142.65      138.86     31.15 o
   2   5   4     3499.44     3628.34     66.71 o
   3   5   4     5187.53     4923.23     84.29 o
   4   5   4     1282.52     1220.68     50.53 o
   5   5   4      479.99      444.74     43.41 o
   6   5   4     1648.28     1623.69     69.04 o
   7   5   4      529.14      592.94     54.23 o
   8   5   4      339.63      428.49     58.03 o
   9   5   4      427.14      384.44     65.73 o
 -11   6   4      563.96      472.70     71.25 o
 -10   6   4      166.02      150.30     68.28 o
  -9   6   4     2706.00     2436.24     94.12 o
  -8   6   4     2141.43     1923.14     80.05 o
  -7   6   4      226.17      285.32     41.86 o
  -6   6   4      609.98      662.42     45.45 o
  -5   6   4     2027.27     2113.16     90.41 o
  -4   6   4    27455.63    27428.07    324.19 o
  -3   6   4      104.67       87.15     24.93 o
  -2   6   4     1136.27      986.87     39.36 o
  -1   6   4     2500.95     2457.78     50.89 o
   0   6   4     5944.85     5184.16     84.22 o
   1   6   4     4588.01     4330.23    171.14 o
   2   6   4     7154.29     6644.99    105.52 o
   3   6   4     2433.80     2517.15     61.88 o
   4   6   4     3612.90     3822.58     82.28 o
   5   6   4       27.74       35.53     48.20 o
   6   6   4     2866.78     2545.46    229.92 o
   7   6   4      249.09      256.60     60.56 o
   8   6   4      348.16      374.28     58.25 o
   9   6   4       38.14       96.70     60.83 o
 -11   7   4       11.65      -60.56    174.19 o
 -10   7   4      915.19      743.83     98.08 o
  -9   7   4     1618.59     1566.98    117.11 o
  -8   7   4        5.08      -23.64     81.31 o
  -7   7   4       30.66      -21.24     69.61 o
  -6   7   4     5002.34     5200.11    297.22 o
  -5   7   4      585.66      602.88     42.03 o
  -4   7   4      536.81      524.28     35.04 o
  -3   7   4       11.44      -34.34     34.34 o
  -2   7   4     7951.25     8072.53    207.23 o
  -1   7   4     6456.67     5933.85     83.94 o
   0   7   4     1394.24     1309.82     57.80 o
   1   7   4     2317.46     2519.91     54.54 o
   2   7   4     5195.28     4826.46     80.56 o
   3   7   4     3637.36     3442.26    127.87 o
   4   7   4     3442.07     3410.13     80.11 o
   5   7   4     1507.16     1343.68     61.01 o
   6   7   4     2192.23     2190.91    129.24 o
   7   7   4     1948.03     1756.81     97.51 o
   8   7   4     1162.48     1163.55     75.12 o
   9   7   4       13.15      -33.95    105.20 o
 -11   8   4      261.21      164.11     74.66 o
 -10   8   4      899.27      804.85     70.56 o
  -9   8   4      504.45      542.20     63.26 o
  -8   8   4       79.98       14.30     69.67 o
  -7   8   4     1933.71     2014.45     74.06 o
  -6   8   4     1150.04     1136.57     54.78 o
  -5   8   4     2877.81     2788.55     72.29 o
  -4   8   4      344.91      376.98     46.98 o
  -3   8   4    10173.71    10054.96    190.38 o
  -2   8   4      666.80      668.51     33.65 o
  -1   8   4      379.52      382.20     41.79 o
   0   8   4       65.04       91.40     21.64 o
   1   8   4    14470.65    13941.21    144.33 o
   2   8   4      492.83      583.74     34.03 o
   3   8   4      294.74      240.50     35.67 o
   4   8   4       29.69      -34.19     65.56 o
   5   8   4     7275.51     6964.30    155.21 o
   6   8   4       60.21       27.67     44.46 o
   7   8   4     1379.05     1182.41     70.80 o
   8   8   4        6.64       78.28     77.99 o
   9   8   4     1413.72     1197.22     86.19 o
 -11   9   4      302.30      253.51     69.71 o
 -10   9   4       91.54       -9.46     68.09 o
  -9   9   4       40.40       59.97     59.41 o
  -8   9   4      411.31      344.74     53.68 o
  -7   9   4     1513.74     1617.90     84.30 o
  -6   9   4     2620.57     2675.18    140.49 o
  -5   9   4     2561.35     2579.06     69.72 o
  -4   9   4      114.34      121.80     29.55 o
  -3   9   4      522.58      504.90     60.27 o
  -2   9   4     1082.25     1055.21     81.20 o
  -1   9   4     2825.23     2769.19     96.24 o
   0   9   4      522.20      507.30     31.69 o
   1   9   4      561.39      626.85     35.25 o
   2   9   4     1897.70     1917.44     55.30 o
   3   9   4     2791.04     2623.72     78.86 o
   4   9   4     1568.05     1615.98    113.16 o
   5   9   4       16.46      -51.96     56.89 o
   6   9   4      342.57      337.07     51.76 o
   7   9   4      600.41      488.75     66.12 o
   8   9   4     1029.08      848.57     76.78 o
   9   9   4      574.34      438.52     74.44 o
 -11  10   4      569.51      530.61    156.01 o
 -10  10   4      138.18      214.65     72.00 o
  -9  10   4        2.07       87.47     58.01 o
  -8  10   4      201.04      332.41     66.23 o
  -7  10   4      603.93      602.23     83.17 o
  -6  10   4       22.28       34.42     66.67 o
  -5  10   4        5.82       26.90     32.96 o
  -4  10   4     2264.90     2455.75     93.40 o
  -3  10   4     1788.93     1940.58    181.66 o
  -2  10   4     1185.71     1211.87     44.41 o
  -1  10   4      529.40      531.55     34.31 o
   0  10   4     2769.83     2724.35     60.92 o
   1  10   4     3900.15     3714.00     72.03 o
   2  10   4     2524.82     2334.46     60.64 o
   3  10   4     1021.70      878.12     47.98 o
   4  10   4      374.29      438.67     47.84 o
   5  10   4     3174.57     2803.88     96.92 o
   6  10   4      798.56      705.10     59.11 o
   7  10   4      112.56       24.70     76.22 o
   8  10   4       79.47       50.98     80.21 o
   9  10   4      377.07      417.16    137.42 o
 -10  11   4      132.12      136.06     65.48 o
  -9  11   4     1094.10     1107.95    197.32 o
  -8  11   4      562.35      452.60     60.73 o
  -7  11   4     1916.53     2103.75    104.33 o
  -6  11   4       14.37      100.65     61.53 o
  -5  11   4     6285.46     6423.86    241.59 o
  -4  11   4     2683.08     2574.09     69.78 o
  -3  11   4     2002.88     1970.86     58.67 o
  -2  11   4       76.90      130.37     29.59 o
  -1  11   4    12768.07    12691.73    147.28 o
   0  11   4      102.10       28.43     33.64 o
   1  11   4     2230.00     2225.49     60.23 o
   2  11   4      176.08      151.99     52.26 o
   3  11   4    17346.64    16288.43    187.03 o
   4  11   4      338.75      332.62     42.15 o
   5  11   4      590.95      535.48     76.44 o
   6  11   4      100.83      104.05     55.73 o
   7  11   4     4482.10     4047.38    246.69 o
   8  11   4      108.43       94.81     61.97 o
   9  11   4      527.75      551.49     89.74 o
 -10  12   4      500.40      583.18     73.02 o
  -9  12   4      524.53      509.98     66.23 o
  -8  12   4        3.55      -42.40     80.30 o
  -7  12   4     1270.27     1184.21     68.57 o
  -6  12   4      736.30      753.05     55.84 o
  -5  12   4     1218.40     1348.51     58.68 o
  -4  12   4      845.58      879.45     47.98 o
  -3  12   4     9507.13     9870.06    130.83 o
  -2  12   4     1372.13     1409.39     49.39 o
  -1  12   4      487.10      513.06     36.79 o
   0  12   4      560.13      577.48     38.75 o
   1  12   4     5979.78     5903.83     97.05 o
   2  12   4      856.29      807.52     45.71 o
   3  12   4       15.77        2.66     35.78 o
   4  12   4      108.12      103.54     42.22 o
   5  12   4     1177.70     1038.06     88.04 o
   6  12   4        4.70      -14.28     65.03 o
   7  12   4       88.56      209.54     55.31 o
   8  12   4      121.17      221.08     57.31 o
 -10  13   4       11.48      -78.25     88.57 o
  -9  13   4      186.69      319.12     59.68 o
  -8  13   4      191.98       70.88     72.33 o
  -7  13   4      123.96      123.40     48.54 o
  -6  13   4        7.87        8.39     50.77 o
  -5  13   4      465.32      500.44     47.96 o
  -4  13   4        0.94       52.66     41.43 o
  -3  13   4      277.74      286.62     38.03 o
  -2  13   4      131.29      122.16     44.06 o
  -1  13   4     2419.10     2394.63     64.52 o
   0  13   4      977.83      856.13    104.96 o
   1  13   4       71.48       37.43     48.00 o
   2  13   4       19.96       33.47     36.59 o
   3  13   4       29.52       28.06     52.44 o
   4  13   4      152.54      236.27    131.05 o
   5  13   4      465.14      255.85     48.97 o
   6  13   4       60.17      121.94     52.36 o
   7  13   4      243.51      311.02     58.85 o
   8  13   4       18.76       68.46     62.48 o
 -10  14   4      199.08      186.89     83.53 o
  -9  14   4     1246.53     1421.95     85.56 o
  -8  14   4       28.14       87.13     63.32 o
  -7  14   4     2283.28     2460.59     89.57 o
  -6  14   4     1750.39     1997.55     75.24 o
  -5  14   4     1292.69     1340.58     63.28 o
  -4  14   4      208.74      201.54     41.89 o
  -3  14   4     4585.63     4493.46    190.46 o
  -2  14   4     2152.12     2166.07     67.35 o
  -1  14   4     3781.45     3719.36     84.20 o
   0  14   4      686.88      686.79     45.17 o
   1  14   4    16385.49    16105.48    182.28 o
   2  14   4       10.01       18.38     40.04 o
   3  14   4      102.79      136.65     75.44 o
   4  14   4        3.52      -63.30     64.04 o
   5  14   4     5532.95     5153.48    321.81 o
   6  14   4       14.73      120.86     50.69 o
   7  14   4      359.86      315.84     61.21 o
   8  14   4      152.60      196.95     61.52 o
  -9  15   4      589.59      675.55     72.41 o
  -8  15   4       91.06       33.46    130.60 o
  -7  15   4      572.22      624.90     59.87 o
  -6  15   4        4.58      -69.10     69.10 o
  -5  15   4     1540.55     1782.77    194.69 o
  -4  15   4     2897.96     2915.08     84.86 o
  -3  15   4      832.93      948.33     53.34 o
  -2  15   4        7.20      -25.76     47.89 o
  -1  15   4     4386.13     4592.61    107.45 o
   0  15   4       79.69       19.94     53.21 o
   1  15   4     4487.32     4360.55     93.45 o
   2  15   4        6.19       -9.80     45.59 o
   3  15   4     6493.57     5844.95    113.58 o
   4  15   4       58.50       17.24     61.94 o
   5  15   4       58.70       66.92     53.61 o
   6  15   4      232.23      248.76     51.86 o
   7  15   4     1732.68     1688.25    161.11 o
   8  15   4       26.96       -1.31     71.44 o
  -9  16   4       12.32       68.31    139.35 o
  -8  16   4       87.32       57.98     77.08 o
  -7  16   4        2.73       30.94     58.78 o
  -6  16   4       92.90      129.04     61.82 o
  -5  16   4      319.87      354.42     49.18 o
  -4  16   4      107.95      100.48     50.43 o
  -3  16   4      108.99      141.70     39.06 o
  -2  16   4      855.07      857.06     53.49 o
  -1  16   4      403.01      407.02     45.91 o
   0  16   4     1171.22     1196.94    129.63 o
   1  16   4       70.43       23.46     56.46 o
   2  16   4       33.64       52.64     73.72 o
   3  16   4      203.42      176.45     42.64 o
   4  16   4        3.83      -62.23     62.23 o
   5  16   4        8.08      102.92     58.96 o
   6  16   4      116.27      -68.17     81.83 o
   7  16   4       27.19      101.66     68.46 o
  -9  17   4      198.74      118.48    158.56 o
  -8  17   4      443.85      444.71     85.79 o
  -7  17   4     1165.25     1124.26    100.91 o
  -6  17   4      267.81      237.48     54.76 o
  -5  17   4     2547.81     2708.11     90.61 o
  -4  17   4      114.50       75.91     66.47 o
  -3  17   4      684.24      724.06     55.25 o
  -2  17   4      161.58       16.59     63.54 o
  -1  17   4     7698.99     7778.83    159.04 o
   0  17   4       50.07       66.58     47.55 o
   1  17   4      169.11      193.17     58.20 o
   2  17   4       99.93       42.60     56.60 o
   3  17   4     2555.60     2755.91     85.42 o
   4  17   4      129.47       88.21     58.67 o
   5  17   4       92.52       70.11     55.88 o
   6  17   4        0.66      -15.86     75.19 o
   7  17   4     1809.83     1661.86     95.66 o
  -8  18   4      138.48      147.91     96.48 o
  -7  18   4     1389.95     1569.86     88.74 o
  -6  18   4      712.41      632.50     67.69 o
  -5  18   4      918.66     1002.31     78.62 o
  -4  18   4        9.89      -42.60     62.44 o
  -3  18   4     2430.43     2525.72     85.95 o
  -2  18   4      370.73      325.59     50.87 o
  -1  18   4      156.26      101.18     60.58 o
   0  18   4      943.34     1007.74     60.64 o
   1  18   4     4298.52     4097.48    100.96 o
   2  18   4      221.17      217.67     47.27 o
   3  18   4      388.63      395.50     92.00 o
   4  18   4      359.11      373.63     52.85 o
   5  18   4     2741.42     2656.15     98.90 o
   6  18   4      195.75        4.90     88.66 o
  -8  19   4        1.60      -42.29    103.77 o
  -7  19   4       65.78        1.10     67.85 o
  -6  19   4      798.66      976.66     74.89 o
  -5  19   4       24.38       52.28     51.86 o
  -4  19   4      487.24      451.77     84.83 o
  -3  19   4        3.00      -68.59     68.59 o
  -2  19   4     2284.35     2310.61    137.14 o
  -1  19   4      553.91      529.84     54.51 o
   0  19   4      700.59      609.70     99.75 o
   1  19   4      217.39      235.22     93.60 o
   2  19   4     1357.01     1401.75     66.33 o
   3  19   4      117.36      113.85     62.72 o
   4  19   4      463.55      470.96    101.38 o
   5  19   4       53.34       98.32     81.35 o
   6  19   4      271.69      367.76     61.91 o
  -7  20   4      480.73      431.33     72.20 o
  -6  20   4      233.57      147.88     64.24 o
  -5  20   4      615.51      620.84     65.30 o
  -4  20   4      829.16     1101.28     67.60 o
  -3  20   4     1160.49     1071.76     73.02 o
  -2  20   4       11.14      -74.20     74.20 o
  -1  20   4        4.69      -21.53     62.51 o
   0  20   4     1668.44     1710.59     73.46 o
   1  20   4      522.96      594.61     57.09 o
   2  20   4      185.97      301.60     49.61 o
   3  20   4       18.50      -49.85     78.45 o
   4  20   4      361.39      455.83    149.81 o
   5  20   4      590.98      541.17     66.75 o
  -7  21   4       78.68       -6.27    135.15 o
  -6  21   4      203.02      190.52    114.20 o
  -5  21   4      820.30      795.73     76.44 o
  -4  21   4      693.41      545.65     67.45 o
  -3  21   4      359.46      445.25     58.24 o
  -2  21   4       86.88      155.51     57.41 o
  -1  21   4     1036.62     1003.86     70.42 o
   0  21   4      393.21      467.89     55.81 o
   1  21   4      150.43      134.84     52.82 o
   2  21   4       96.40       80.01     75.74 o
   3  21   4     1719.38     1647.44     82.58 o
   4  21   4       16.38      124.36     57.45 o
   5  21   4        2.69       86.79     72.02 o
  -6  22   4       48.15       57.00     72.75 o
  -5  22   4       47.01       43.90     79.94 o
  -4  22   4     1300.34     1448.11     86.07 o
  -3  22   4       17.52      106.80     62.48 o
  -2  22   4      661.32      729.63     63.50 o
  -1  22   4       41.20      -93.74    102.86 o
   0  22   4     1904.35     1833.67     82.54 o
   1  22   4      172.57      198.35     55.58 o
   2  22   4      637.93      716.16     65.04 o
   3  22   4       13.59        4.75     73.65 o
   4  22   4      724.84      798.40     68.68 o
  -5  23   4        3.75      -73.78     91.41 o
  -4  23   4        3.83       89.36     66.42 o
  -3  23   4      220.98      235.17     57.20 o
  -2  23   4     1199.39     1146.29     75.16 o
  -1  23   4      186.32      222.98     57.05 o
   0  23   4     1167.30      977.61     78.50 o
   1  23   4      135.94      222.34     58.19 o
   2  23   4      115.02       66.85    125.43 o
   3  23   4      170.35       87.11     83.94 o
  -4  24   4       14.33       73.89     87.49 o
  -3  24   4      301.36      220.15     76.74 o
  -2  24   4       14.48      -53.15    109.98 o
  -1  24   4       58.40      -36.20     79.77 o
   0  24   4      143.50       80.21     68.78 o
   1  24   4      504.86      473.04     87.31 o
   2  24   4      146.71      191.83     91.40 o
  -2  25   4     1439.57     1450.79     85.95 o
  -1  25   4       87.61       75.27     69.51 o
   0  25   4      621.53      641.20    148.36 o
   1  25   4        6.77        8.99     81.56 o
 -11   1   5      262.38      277.27    154.53 o
 -10   1   5     1433.78     1183.67     98.47 o
  -9   1   5      459.41      437.42     63.94 o
  -8   1   5      248.40      267.95    134.00 o
  -7   1   5      804.36      845.44     82.32 o
  -6   1   5     5754.06     5345.61    116.21 o
  -5   1   5      901.19      966.76     52.05 o
  -4   1   5      783.43      720.88     43.02 o
  -3   1   5     4720.47     4698.90     83.79 o
  -2   1   5     6654.11     5915.00    131.51 o
  -1   1   5      264.48      272.60     43.79 o
   0   1   5    14804.67    14099.30    297.18 o
   1   1   5      409.85      414.52     28.57 o
   2   1   5     4087.39     3939.82     73.05 o
   3   1   5     1233.74     1233.59     77.31 o
   4   1   5    20358.47    21446.99    267.04 o
   5   1   5        3.29       10.01     49.77 o
   6   1   5      249.30      296.02     51.87 o
   7   1   5       32.96       -6.14     69.53 o
   8   1   5     2852.47     3082.52    112.78 o
   9   1   5       89.17      101.24    115.34 o
 -11   2   5      326.93      131.16     76.09 o
 -10   2   5       19.50       27.86     67.58 o
  -9   2   5      387.89      402.56     82.85 o
  -8   2   5     3837.99     3498.06    112.85 o
  -7   2   5     1870.48     1843.14     76.58 o
  -6   2   5     2729.52     2330.86     77.20 o
  -5   2   5     1470.59     1390.02     58.48 o
  -4   2   5     7724.62     7189.10    113.50 o
  -3   2   5      736.11      675.77     51.58 o
  -2   2   5     4601.36     4095.32     72.15 o
  -1   2   5     1404.11     1282.84     94.92 o
   0   2   5    11587.62    10751.42    130.15 o
   1   2   5       94.64      138.31     23.46 o
   2   2   5    15020.77    14661.64    168.03 o
   3   2   5       82.84       53.53     32.91 o
   4   2   5     7468.72     7731.28    189.60 o
   5   2   5      359.55      359.54     86.47 o
   6   2   5    13295.06    14298.60    233.02 o
   7   2   5        2.22       20.68     65.63 o
   8   2   5       73.40      137.71    111.70 o
   9   2   5      124.57      109.62    120.18 o
 -11   3   5        7.15       83.37     90.57 o
 -10   3   5       18.61       11.01     82.34 o
  -9   3   5       40.61       -2.20     79.28 o
  -8   3   5      312.37      366.30     86.53 o
  -7   3   5      172.38      142.22     69.75 o
  -6   3   5      310.70      279.41     58.32 o
  -5   3   5       23.30       28.84     47.62 o
  -4   3   5      526.74      475.06     44.31 o
  -3   3   5      365.52      388.96     32.31 o
  -2   3   5       90.54       75.40     26.00 o
  -1   3   5      875.42      758.59     33.55 o
   0   3   5        6.45       24.59     66.81 o
   1   3   5      795.92      780.69     34.85 o
   2   3   5      185.99      263.08     37.72 o
   3   3   5     1960.35     2064.61     79.89 o
   4   3   5      133.59       81.98     42.64 o
   5   3   5      560.33      595.19     50.78 o
   6   3   5      367.31      363.73     53.40 o
   7   3   5      647.38      627.68     63.90 o
   8   3   5       87.65      141.37     65.70 o
   9   3   5       28.85       12.42     80.31 o
 -11   4   5      559.88      660.57    124.87 o
 -10   4   5      136.29      147.53     62.68 o
  -9   4   5      219.53      266.72     88.24 o
  -8   4   5     1721.74     1381.10     80.24 o
  -7   4   5       91.26       -3.30     62.47 o
  -6   4   5      112.39      145.83     39.85 o
  -5   4   5     5474.20     5250.55    100.17 o
  -4   4   5      136.47       88.15     32.01 o
  -3   4   5      418.76      430.75     32.41 o
  -2   4   5     2926.59     2974.29     60.66 o
  -1   4   5       61.15       34.92     26.43 o
   0   4   5      567.49      413.77     90.79 o
   1   4   5     1104.47     1004.97     39.03 o
   2   4   5     4442.47     4427.59     79.40 o
   3   4   5      309.35      304.09     36.49 o
   4   4   5      321.64      405.58     42.69 o
   5   4   5     2209.61     2226.04     73.09 o
   6   4   5     4153.52     4295.29    108.95 o
   7   4   5      516.36      575.99    117.55 o
   8   4   5      227.49      294.32     59.94 o
   9   4   5       29.26       43.83     82.40 o
 -11   5   5       11.70      148.38     62.66 o
 -10   5   5      848.65      679.92     78.46 o
  -9   5   5     1330.97     1354.72     78.33 o
  -8   5   5      114.80      140.19     49.06 o
  -7   5   5     1062.15      996.75    160.44 o
  -6   5   5     3905.86     3935.44     96.03 o
  -5   5   5     2480.60     2593.58    120.59 o
  -4   5   5     2166.66     1939.54     60.44 o
  -3   5   5     2597.87     2529.11     60.05 o
  -2   5   5    11786.85    11069.95    132.42 o
  -1   5   5      783.04      697.71     34.90 o
   0   5   5    13007.57    12724.87    138.93 o
   1   5   5       36.35       62.25     23.04 o
   2   5   5     3649.49     3569.86    179.24 o
   3   5   5      697.26      649.78     72.90 o
   4   5   5    13606.02    13612.32    183.68 o
   5   5   5       11.24       41.31     46.77 o
   6   5   5      118.12       43.97     69.77 o
   7   5   5      322.14      288.29     56.21 o
   8   5   5     2934.47     2959.91    237.74 o
   9   5   5       78.02       62.82     77.35 o
 -11   6   5      110.27       56.95     73.97 o
 -10   6   5      645.11      562.53     71.20 o
  -9   6   5      755.96      639.85     67.34 o
  -8   6   5       48.32       76.09     71.93 o
  -7   6   5     2176.98     2198.99     81.23 o
  -6   6   5      300.04      312.44     45.10 o
  -5   6   5     1696.32     1756.49     62.69 o
  -4   6   5       40.01        7.26     44.51 o
  -3   6   5    15032.03    14497.38    163.27 o
  -2   6   5      380.47      412.59     74.09 o
  -1   6   5     1204.05     1094.22     40.13 o
   0   6   5     6416.86     6612.30    159.99 o
   1   6   5    12369.69    11503.51    177.63 o
   2   6   5     1360.66     1253.00     49.65 o
   3   6   5     1004.42     1068.94     47.95 o
   4   6   5       76.12       93.73     44.15 o
   5   6   5     3481.16     3383.97     90.16 o
   6   6   5      442.62      429.38     54.65 o
   7   6   5      264.06      298.68     85.11 o
   8   6   5        5.31      -85.05     85.05 o
   9   6   5      942.22      933.26    148.72 o
 -11   7   5      392.94      461.37     68.89 o
 -10   7   5      482.82      464.01     66.74 o
  -9   7   5       18.65       21.54     52.56 o
  -8   7   5      607.42      627.07     57.22 o
  -7   7   5     1941.15     2023.67    147.62 o
  -6   7   5     1818.63     1842.79    126.64 o
  -5   7   5     3351.88     3231.52    121.74 o
  -4   7   5     2643.66     2565.26     95.71 o
  -3   7   5     2207.40     2233.84     67.03 o
  -2   7   5     1088.84     1005.89     48.24 o
  -1   7   5     6711.86     6319.26     93.23 o
   0   7   5      494.64      492.65     33.92 o
   1   7   5     1230.20     1193.39     79.80 o
   2   7   5      762.67      632.94     39.98 o
   3   7   5     3852.14     3695.51     83.46 o
   4   7   5     2108.70     2138.43     70.24 o
   5   7   5       24.20       14.54     96.10 o
   6   7   5      165.02      289.68     74.95 o
   7   7   5     1375.20     1307.00     74.39 o
   8   7   5     1086.17     1045.15     77.55 o
   9   7   5      818.69      832.38     80.58 o
 -11   8   5      693.08      677.71     76.55 o
 -10   8   5       15.07       27.36     82.59 o
  -9   8   5       38.31      157.58     94.73 o
  -8   8   5      865.25      841.48     66.11 o
  -7   8   5      140.72       35.35     63.34 o
  -6   8   5      365.03      360.42     45.87 o
  -5   8   5     1231.93     1254.87     55.36 o
  -4   8   5     1816.09     1828.62     59.50 o
  -3   8   5        2.27       26.19     38.25 o
  -2   8   5     1356.02     1376.82     46.64 o
  -1   8   5       87.27       85.53     28.08 o
   0   8   5     2474.26     2327.95     85.06 o
   1   8   5        8.50       24.04     33.64 o
   2   8   5     5642.13     5557.75    143.45 o
   3   8   5      597.78      562.85     64.63 o
   4   8   5      207.12      293.96     42.50 o
   5   8   5       37.79       23.87     60.19 o
   6   8   5     2840.74     2863.53     95.21 o
   7   8   5      126.12      158.52     79.27 o
   8   8   5       22.19       37.96     89.04 o
   9   8   5      148.27      312.38     65.06 o
 -11   9   5      295.21      209.54     93.72 o
 -10   9   5       44.47      134.93     68.18 o
  -9   9   5      984.27     1022.87     71.94 o
  -8   9   5      720.53      702.82     63.71 o
  -7   9   5      210.23      276.04     48.09 o
  -6   9   5        1.77      -28.32     56.82 o
  -5   9   5     2919.26     2977.29     79.02 o
  -4   9   5     3237.54     3357.33     77.25 o
  -3   9   5      471.31      505.12     38.74 o
  -2   9   5      431.75      394.81     48.31 o
  -1   9   5    11764.65    11498.74    140.97 o
   0   9   5       18.51       44.93     48.76 o
   1   9   5      144.99      180.05     33.63 o
   2   9   5      884.43      909.07     47.18 o
   3   9   5     9178.23     8736.89    132.42 o
   4   9   5      380.42      461.65     67.20 o
   5   9   5      408.77      451.46     47.01 o
   6   9   5      656.60      588.74    145.53 o
   7   9   5     2362.96     2426.28    188.91 o
   8   9   5      200.11      238.03     84.42 o
 -10  10   5     1037.41     1050.79     81.01 o
  -9  10   5      575.15      680.64     91.59 o
  -8  10   5      290.50      330.44     56.04 o
  -7  10   5      969.42     1103.06     62.44 o
  -6  10   5      193.56      154.71     64.70 o
  -5  10   5     1459.12     1471.67     62.31 o
  -4  10   5     1240.39     1382.43     54.07 o
  -3  10   5     3419.17     3503.01    150.53 o
  -2  10   5      592.08      590.86     95.31 o
  -1  10   5     1386.46     1366.07     50.98 o
   0  10   5      580.79      515.03     40.33 o
   1  10   5     9693.22     9308.92    125.91 o
   2  10   5      629.74      699.41     43.95 o
   3  10   5      161.12      146.89     39.42 o
   4  10   5       91.89      168.04     37.93 o
   5  10   5     2899.67     2899.93     87.58 o
   6  10   5      628.02      546.34     66.64 o
   7  10   5      372.60      504.08    114.47 o
   8  10   5      100.83      122.15     73.98 o
 -10  11   5        3.86      -54.35     89.01 o
  -9  11   5       81.25      -30.55     81.94 o
  -8  11   5      241.34      206.59     57.46 o
  -7  11   5      367.72      323.62     52.93 o
  -6  11   5      774.62      796.88     55.33 o
  -5  11   5       76.83       75.63     56.56 o
  -4  11   5       28.05      -48.00     48.00 o
  -3  11   5      946.21      904.13     47.99 o
  -2  11   5     1153.92     1080.35     49.07 o
  -1  11   5     1035.02     1038.97     48.04 o
   0  11   5      417.04      393.93     58.04 o
   1  11   5       46.21       26.15     46.57 o
   2  11   5       19.96       60.15     44.42 o
   3  11   5        7.09        7.59     50.99 o
   4  11   5      825.16      716.21     56.35 o
   5  11   5        6.10       39.97     47.39 o
   6  11   5        3.44      -72.94     72.94 o
   7  11   5        3.49      -85.61     85.61 o
   8  11   5      107.62      114.97    141.75 o
 -10  12   5      496.40      509.97     76.73 o
  -9  12   5      593.18      698.44     70.03 o
  -8  12   5       30.21      -20.44     74.38 o
  -7  12   5     2009.10     1960.32    181.69 o
  -6  12   5      240.85      243.66     47.38 o
  -5  12   5      173.06      228.33     51.83 o
  -4  12   5      202.85      220.33     37.31 o
  -3  12   5     8767.21     9007.46    134.16 o
  -2  12   5     1026.88      968.49     50.77 o
  -1  12   5      195.15      245.33     51.22 o
   0  12   5      198.00      201.90     34.47 o
   1  12   5     7016.91     6773.86    111.25 o
   2  12   5      136.02      125.79     39.62 o
   3  12   5     1057.52     1022.94     54.05 o
   4  12   5       49.13       33.40     53.64 o
   5  12   5     2429.09     2345.88     85.36 o
   6  12   5       92.34      172.83     50.32 o
   7  12   5      693.59      700.84     69.05 o
   8  12   5       84.61      144.91     78.89 o
 -10  13   5       79.27      142.57     87.89 o
  -9  13   5      799.26      910.64     75.86 o
  -8  13   5      855.73      967.06     97.37 o
  -7  13   5     1424.34     1338.43    123.45 o
  -6  13   5       28.06       22.34     52.60 o
  -5  13   5     9670.08     9699.29    156.82 o
  -4  13   5     2086.01     2143.00     71.89 o
  -3  13   5       42.73       36.79     43.83 o
  -2  13   5      123.48      163.84     36.62 o
  -1  13   5    11013.10    11270.08    154.51 o
   0  13   5       17.46       25.01     37.85 o
   1  13   5      387.08      395.71     44.02 o
   2  13   5       10.44       18.15     92.43 o
   3  13   5     6253.76     6026.68    116.19 o
   4  13   5        0.07       70.62     56.75 o
   5  13   5      354.50      342.83     52.61 o
   6  13   5      123.54      150.51     50.01 o
   7  13   5     2060.37     2011.72    272.08 o
   8  13   5       46.89       59.04     89.02 o
 -10  14   5      222.19      345.73     70.88 o
  -9  14   5        6.52       15.44     60.39 o
  -8  14   5        1.75      103.71     67.84 o
  -7  14   5      343.57      304.43     55.61 o
  -6  14   5       53.96       48.89     48.65 o
  -5  14   5       60.17       48.45     55.17 o
  -4  14   5       17.06      105.34     36.82 o
  -3  14   5     1095.44     1117.61     58.09 o
  -2  14   5      157.51      205.89     39.12 o
  -1  14   5      370.83      326.86    152.52 o
   0  14   5       45.68      -51.58    112.73 o
   1  14   5       64.40       88.66     59.86 o
   2  14   5        4.63       25.78     40.42 o
   3  14   5       47.35       47.45     74.70 o
   4  14   5        1.63       10.01     57.76 o
   5  14   5      260.05      190.83    152.36 o
   6  14   5       19.82       81.95     58.06 o
   7  14   5       11.65      -45.05     94.83 o
  -9  15   5      115.74      119.00     71.70 o
  -8  15   5      427.03      522.48     66.18 o
  -7  15   5      113.67      271.47    189.33 o
  -6  15   5      210.00      191.80     70.56 o
  -5  15   5     1116.95     1194.08     65.75 o
  -4  15   5       32.04       14.20     53.40 o
  -3  15   5      609.61      588.84     51.46 o
  -2  15   5      372.65      346.05     46.60 o
  -1  15   5      673.15      733.48     81.57 o
   0  15   5       85.37       66.37     47.63 o
   1  15   5      191.48      181.06     63.97 o
   2  15   5      181.11      179.30     67.79 o
   3  15   5     1877.91     1870.40     71.33 o
   4  15   5        1.12      -67.86     67.86 o
   5  15   5        8.86      -63.23     79.72 o
   6  15   5        7.54       31.09     75.25 o
   7  15   5      909.05      857.29    169.10 o
  -9  16   5      320.54      279.56    108.77 o
  -8  16   5      110.64        5.84    135.91 o
  -7  16   5     2082.67     2319.22     93.14 o
  -6  16   5     1332.59     1539.15    207.67 o
  -5  16   5      377.23      489.72     54.35 o
  -4  16   5      115.96      232.54     42.61 o
  -3  16   5     4193.87     4544.68    107.34 o
  -2  16   5     1237.95     1260.14     65.20 o
  -1  16   5        3.73      -60.02     60.02 o
   0  16   5       75.49       16.40     61.46 o
   1  16   5     4901.39     4957.81    215.95 o
   2  16   5       37.84       27.77     47.92 o
   3  16   5        6.08      -64.61     64.61 o
   4  16   5      247.50      216.81     48.22 o
   5  16   5     3326.15     3126.88    102.70 o
   6  16   5        9.82      -39.23     73.69 o
   7  16   5      906.28      853.65     74.53 o
  -8  17   5      354.81      325.06     69.07 o
  -7  17   5        8.52       57.76     62.04 o
  -6  17   5      700.72      793.99     70.65 o
  -5  17   5      928.64      828.36     65.22 o
  -4  17   5     1341.72     1383.65    111.34 o
  -3  17   5       25.72       73.05     83.33 o
  -2  17   5      296.49      495.51    101.63 o
  -1  17   5      235.62      340.05     73.73 o
   0  17   5      601.84      644.84     54.49 o
   1  17   5      604.36      708.15    150.05 o
   2  17   5      201.83      314.54     43.16 o
   3  17   5      914.65      907.64     60.14 o
   4  17   5      119.56       11.37     72.50 o
   5  17   5       47.31       37.48     63.41 o
   6  17   5      292.25      215.88    148.36 o
  -8  18   5      354.08      344.47    113.37 o
  -7  18   5      187.90      223.49     63.50 o
  -6  18   5       29.68       32.01     70.50 o
  -5  18   5      276.10      402.23     58.38 o
  -4  18   5     1301.39     1247.32     72.49 o
  -3  18   5      550.29      566.91     59.38 o
  -2  18   5      142.95      125.99     67.53 o
  -1  18   5      118.68      -44.59     96.21 o
   0  18   5      585.36      564.99     53.18 o
   1  18   5     1738.96     1818.67     75.28 o
   2  18   5      322.53      241.07     51.43 o
   3  18   5       43.70       58.17     70.27 o
   4  18   5      126.60      -43.37     80.94 o
   5  18   5      364.08      351.23     95.20 o
   6  18   5      383.56      271.48    126.27 o
  -8  19   5      525.69      614.39     74.32 o
  -7  19   5      334.30      464.10     67.09 o
  -6  19   5       11.78       70.15     62.13 o
  -5  19   5     1824.44     1971.87    316.99 o
  -4  19   5      303.38      287.02     57.10 o
  -3  19   5      445.80      424.34     56.37 o
  -2  19   5       68.71      101.57     72.27 o
  -1  19   5     4153.00     4421.25    111.64 o
   0  19   5      378.32      380.36     52.91 o
   1  19   5      477.35      410.78     54.43 o
   2  19   5      136.16      186.57     49.98 o
   3  19   5     2806.36     2665.89     97.42 o
   4  19   5       44.83       58.21     79.91 o
   5  19   5      295.14      293.16    213.20 o
  -7  20   5      779.41      805.36    156.34 o
  -6  20   5      430.16      518.65     68.75 o
  -5  20   5        1.43      -83.85     83.85 o
  -4  20   5      980.32     1150.98    165.04 o
  -3  20   5     1111.58     1216.94     76.18 o
  -2  20   5      726.53      723.23     65.75 o
  -1  20   5      214.02      258.73     51.49 o
   0  20   5     1117.17     1021.59     68.42 o
   1  20   5     1355.07     1281.06    154.22 o
   2  20   5     1099.76     1047.95     69.36 o
   3  20   5        4.10       -0.09     72.29 o
   4  20   5      183.00      164.24     81.12 o
   5  20   5      375.84      398.82     69.21 o
  -6  21   5      473.03      600.17     72.38 o
  -5  21   5       11.87       -5.33     87.58 o
  -4  21   5        3.20      -18.99     80.70 o
  -3  21   5       46.20       68.47     76.68 o
  -2  21   5     1054.30     1093.29     74.96 o
  -1  21   5       15.86       39.95     73.73 o
   0  21   5      477.35      447.52     59.93 o
   1  21   5      279.24      219.30    158.62 o
   2  21   5      487.34      488.67     60.31 o
   3  21   5      138.90      243.04     58.57 o
   4  21   5      423.73      314.11    101.28 o
  -6  22   5       53.50       15.59     90.49 o
  -5  22   5      396.32      533.37     70.00 o
  -4  22   5      159.84      328.65     58.86 o
  -3  22   5      587.58      610.82     66.26 o
  -2  22   5       27.13      -13.32     60.34 o
  -1  22   5       22.76       35.58     67.23 o
   0  22   5        2.49        9.61     63.61 o
   1  22   5      701.40      675.08     66.11 o
   2  22   5       15.56      -38.96     62.44 o
   3  22   5        2.53      -31.67     78.11 o
  -5  23   5      402.02      495.55    175.38 o
  -4  23   5      280.59      257.26    108.43 o
  -3  23   5        0.54      113.07     61.02 o
  -2  23   5      723.23      851.47     85.90 o
  -1  23   5      655.95      562.89     69.04 o
   0  23   5      725.08      591.40     71.13 o
   1  23   5       48.86      -82.85     82.85 o
   2  23   5      508.29      505.95     65.42 o
  -3  24   5       57.78      153.37     66.50 o
  -2  24   5      381.81      399.99     74.61 o
  -1  24   5       72.37       97.58     67.86 o
   0  24   5      991.44      888.20     81.98 o
   1  24   5       42.23      -61.27     85.29 o
 -11   0   6      945.99      860.74     88.81 o
 -10   0   6        0.35      120.49     60.12 o
  -9   0   6     1249.99     1136.83    141.79 o
  -8   0   6     1914.53     2010.81     91.35 o
  -7   0   6      553.66      562.17    126.02 o
  -6   0   6     1931.89     1761.92     72.96 o
  -5   0   6     6080.00     6154.16    156.63 o
  -4   0   6     9354.98     8908.99    136.23 o
  -3   0   6      215.77      195.58     40.05 o
  -2   0   6    13573.65    13153.72    157.80 o
  -1   0   6     3797.93     4000.67    133.91 o
   0   0   6      633.11      532.82     35.06 o
   1   0   6      233.05      235.58     31.33 o
   2   0   6    14018.65    13913.58    321.90 o
   3   0   6      822.22      857.62     47.98 o
   4   0   6     2536.26     2594.85    121.62 o
   5   0   6      427.17      430.35     55.40 o
   6   0   6     5897.75     6681.99    151.44 o
   7   0   6      179.74       -6.26     86.88 o
   8   0   6        5.87       -4.75     85.74 o
   9   0   6      217.20      401.87     66.52 o
 -11   1   6       66.25     -105.83    105.83 o
 -10   1   6      345.43      353.57     71.85 o
  -9   1   6      311.07      296.13     65.26 o
  -8   1   6      435.20      444.74     79.32 o
  -7   1   6     1303.70     1320.94     77.02 o
  -6   1   6      359.10      326.18     62.58 o
  -5   1   6      197.23      141.30     57.30 o
  -4   1   6      421.05      391.43     60.80 o
  -3   1   6      608.96      635.62     39.77 o
  -2   1   6      421.27      336.29     32.99 o
  -1   1   6      300.97      351.10     29.95 o
   0   1   6     7591.09     7407.48    180.12 o
   1   1   6      556.05      576.90     36.61 o
   2   1   6     1435.51     1397.07    104.06 o
   3   1   6       10.52       36.03     45.69 o
   4   1   6      199.90      243.31     43.42 o
   5   1   6      651.31      739.28     53.37 o
   6   1   6      201.04      205.38     85.74 o
   7   1   6       45.97      137.99     50.53 o
   8   1   6     1081.88     1046.76     79.33 o
   9   1   6        0.09      110.69     71.99 o
 -11   2   6        1.96      -12.02    100.00 o
 -10   2   6      121.81       80.53     81.34 o
  -9   2   6      506.93      596.28    135.14 o
  -8   2   6      448.06      435.60     60.97 o
  -7   2   6      238.18      206.85     52.53 o
  -6   2   6       77.59       73.63     54.28 o
  -5   2   6      895.30      806.68     51.57 o
  -4   2   6     3416.37     3378.75     81.71 o
  -3   2   6     1517.61     1470.98     51.65 o
  -2   2   6        7.38       13.20     39.43 o
  -1   2   6       13.37       48.72     27.69 o
   0   2   6     4743.79     4356.09    126.29 o
   1   2   6      541.62      495.67     63.29 o
   2   2   6     2244.80     2219.17     62.48 o
   3   2   6       47.08       47.34     48.54 o
   4   2   6     2537.80     2794.76    129.48 o
   5   2   6      316.97      347.29     51.07 o
   6   2   6     1041.19     1097.62     70.04 o
   7   2   6       85.08      124.42     91.22 o
   8   2   6       21.58        3.98     67.97 o
   9   2   6       56.84       53.45     69.10 o
 -11   3   6     1649.87     1612.33    101.17 o
 -10   3   6     1817.96     1728.94    100.25 o
  -9   3   6      202.66      195.70    117.14 o
  -8   3   6      213.57      261.26     55.28 o
  -7   3   6     1635.06     1530.82     76.23 o
  -6   3   6     6486.89     6703.03    133.04 o
  -5   3   6      955.49      930.97     50.99 o
  -4   3   6     3341.58     3266.62    131.94 o
  -3   3   6     4515.69     4445.27    229.01 o
  -2   3   6     3348.14     3077.53     68.41 o
  -1   3   6        5.79      -36.01     69.74 o
   0   3   6     7007.33     6435.79     98.27 o
   1   3   6      444.61      456.48     34.86 o
   2   3   6     8161.19     7988.96    227.26 o
   3   3   6       77.41       68.79     35.27 o
   4   3   6     5291.70     5635.93    117.19 o
   5   3   6        5.51       73.93     74.60 o
   6   3   6      908.10      928.27    129.47 o
   7   3   6       55.22       45.82     72.46 o
   8   3   6     3200.43     3222.26    162.45 o
   9   3   6       30.92       75.72     66.58 o
 -11   4   6      497.04      449.62     95.36 o
 -10   4   6       22.27        0.29     93.46 o
  -9   4   6      198.14      199.83     59.90 o
  -8   4   6      813.30      700.91    153.32 o
  -7   4   6      797.74      749.97     79.36 o
  -6   4   6     2698.64     2667.11    160.27 o
  -5   4   6      450.46      497.12     44.00 o
  -4   4   6     4020.30     3900.94    124.15 o
  -3   4   6     3645.37     3551.41    311.55 o
  -2   4   6      733.38      632.21     39.00 o
  -1   4   6     7003.53     6985.80    273.89 o
   0   4   6     1301.28     1089.98     44.11 o
   1   4   6     2031.79     2027.77     96.82 o
   2   4   6     5853.81     5834.83    194.55 o
   3   4   6      475.71      508.51     98.46 o
   4   4   6     1345.72     1299.78     61.17 o
   5   4   6      685.85      692.94     81.65 o
   6   4   6     2881.61     3171.25    101.77 o
   7   4   6      140.57      136.40     64.85 o
   8   4   6        1.43      -86.82     86.82 o
 -11   5   6      548.51      531.38     79.96 o
 -10   5   6      101.47      132.26    104.00 o
  -9   5   6       78.17       -4.18     69.84 o
  -8   5   6      305.91      241.09     58.80 o
  -7   5   6      208.59      256.61     51.82 o
  -6   5   6      705.79      730.05     52.60 o
  -5   5   6     3427.70     3333.19     85.75 o
  -4   5   6       58.98       78.83     36.64 o
  -3   5   6     2535.99     2442.81    128.83 o
  -2   5   6       12.15      105.42     55.35 o
  -1   5   6     9519.55     9561.50    474.32 o
   0   5   6      283.98      289.54     32.76 o
   1   5   6      677.18      724.40     39.45 o
   2   5   6      466.42      449.05     43.11 o
   3   5   6     5529.24     5557.71    107.50 o
   4   5   6     1117.74     1175.52     61.13 o
   5   5   6      399.43      433.29    100.93 o
   6   5   6      243.66      392.32     92.38 o
   7   5   6      444.84      485.25     99.47 o
   8   5   6      129.11       45.96     89.85 o
 -11   6   6       76.40      -55.09    103.43 o
 -10   6   6      108.81      185.28    127.08 o
  -9   6   6      999.29      893.11     77.44 o
  -8   6   6     1610.94     1561.47     82.16 o
  -7   6   6      188.32      153.76     50.59 o
  -6   6   6       30.00       24.93     46.53 o
  -5   6   6     2487.27     2461.22     86.10 o
  -4   6   6     6164.24     5942.88    147.11 o
  -3   6   6      640.73      715.36     41.58 o
  -2   6   6     2957.91     2868.92    246.40 o
  -1   6   6      647.29      658.82     39.53 o
   0   6   6     5544.85     5362.24    166.33 o
   1   6   6      751.88      720.51     41.75 o
   2   6   6     6274.23     6142.61    297.40 o
   3   6   6        1.03       -6.46     45.60 o
   4   6   6     1254.37     1208.32     60.55 o
   5   6   6      106.99      140.63     54.02 o
   6   6   6     2304.13     2397.22     94.67 o
   7   6   6      659.85      724.88     93.73 o
   8   6   6       17.28      -56.72     96.49 o
 -11   7   6      176.87       67.69     78.63 o
 -10   7   6      322.18      173.97     71.43 o
  -9   7   6     1254.85     1320.79     84.05 o
  -8   7   6      230.08      211.01     56.05 o
  -7   7   6       12.23       17.73     63.35 o
  -6   7   6     4952.95     4792.03    111.97 o
  -5   7   6     1317.17     1291.55     59.78 o
  -4   7   6     5648.48     5733.00    104.95 o
  -3   7   6     2543.58     2364.47     65.89 o
  -2   7   6      680.70      632.08    122.13 o
  -1   7   6     3967.44     3766.09    218.57 o
   0   7   6     7228.51     7271.62    163.86 o
   1   7   6      509.67      499.33     47.09 o
   2   7   6       36.00       63.65     30.89 o
   3   7   6     4635.08     4658.45    296.80 o
   4   7   6     3349.29     3438.19    284.84 o
   5   7   6     2098.39     2022.40    150.26 o
   6   7   6       43.16       -5.69     62.06 o
   7   7   6      595.69      582.69     69.78 o
   8   7   6     1432.90     1453.63     89.09 o
 -11   8   6      248.41      275.46     71.27 o
 -10   8   6      496.83      360.39     73.26 o
  -9   8   6      449.20      524.26     66.18 o
  -8   8   6       26.41       36.73     67.87 o
  -7   8   6     3109.99     3013.84     98.94 o
  -6   8   6     2711.08     2637.03     85.85 o
  -5   8   6      334.64      371.34     43.45 o
  -4   8   6      309.12      287.18     93.82 o
  -3   8   6     7593.26     7308.71    192.25 o
  -2   8   6      230.35      203.19     44.24 o
  -1   8   6       34.11       35.98     42.61 o
   0   8   6     1312.60     1328.00     50.98 o
   1   8   6     8273.85     7955.26    499.26 o
   2   8   6       58.39       24.34     49.05 o
   3   8   6     1440.03     1495.39     83.41 o
   4   8   6      162.25      254.45     65.14 o
   5   8   6     2417.49     2307.06    181.27 o
   6   8   6       41.74        4.59     88.81 o
   7   8   6      581.01      745.53    117.38 o
   8   8   6      157.65      170.10     75.66 o
 -11   9   6      462.06      402.86    183.66 o
 -10   9   6       85.46       78.17     92.62 o
  -9   9   6       14.60       24.12     84.54 o
  -8   9   6      561.68      582.90     61.48 o
  -7   9   6      484.78      486.92     58.06 o
  -6   9   6     2401.09     2490.99     93.41 o
  -5   9   6     2464.22     2433.12    183.09 o
  -4   9   6       12.98      -47.00     47.00 o
  -3   9   6     1908.23     1855.66     62.03 o
  -2   9   6     4174.84     3743.96    203.84 o
  -1   9   6       92.68      176.30     67.92 o
   0   9   6     1975.11     1905.23    115.12 o
   1   9   6      110.95      133.31     34.33 o
   2   9   6      390.92      431.83     58.17 o
   3   9   6      489.43      557.64     46.76 o
   4   9   6      465.73      479.31     76.81 o
   5   9   6       90.97      128.62     46.30 o
   6   9   6      208.22      219.90     55.70 o
   7   9   6      352.17      333.50     68.03 o
   8   9   6      823.92      927.25    165.68 o
 -10  10   6       85.31      144.23     72.56 o
  -9  10   6        1.84        6.15     76.87 o
  -8  10   6      239.75      251.98     55.41 o
  -7  10   6      345.39      346.95     53.62 o
  -6  10   6       49.82       37.33     64.20 o
  -5  10   6      221.75      214.92     45.92 o
  -4  10   6      995.50     1073.44     53.52 o
  -3  10   6     4197.74     4114.53    327.33 o
  -2  10   6     4131.74     3919.10     85.15 o
  -1  10   6      604.48      594.98     41.07 o
   0  10   6      558.04      475.85     41.39 o
   1  10   6     2755.17     2655.23     72.37 o
   2  10   6     1339.64     1298.92     57.13 o
   3  10   6      857.04      789.06    104.95 o
   4  10   6       15.64       37.37     50.23 o
   5  10   6     1381.49     1387.34     72.13 o
   6  10   6      418.21      509.01     69.54 o
   7  10   6        6.73       35.18    112.69 o
   8  10   6        2.37       80.52     64.50 o
 -10  11   6        0.39      126.77     59.04 o
  -9  11   6     1335.91     1421.35    220.38 o
  -8  11   6      938.61      791.91     78.04 o
  -7  11   6      754.94      740.71     62.23 o
  -6  11   6        2.28      -75.64     75.64 o
  -5  11   6     6403.83     6592.71    129.06 o
  -4  11   6     1975.18     2073.76     70.37 o
  -3  11   6      160.74      137.88     38.02 o
  -2  11   6      500.33      479.70     44.50 o
  -1  11   6    10642.11    10330.61    284.79 o
   0  11   6      385.69      276.47     40.82 o
   1  11   6      723.91      637.80     57.78 o
   2  11   6       63.68       26.98     89.21 o
   3  11   6     6259.16     5789.00    263.77 o
   4  11   6      523.55      476.82     51.96 o
   5  11   6     2448.90     2214.82     86.58 o
   6  11   6        4.88      -80.00     80.00 o
   7  11   6     1824.81     1712.26     93.13 o
 -10  12   6      488.94      504.24     77.93 o
  -9  12   6      187.76      125.95     65.56 o
  -8  12   6       19.12      -16.58     65.69 o
  -7  12   6      395.27      462.33     58.82 o
  -6  12   6      355.63      449.56    105.31 o
  -5  12   6      443.62      518.72     65.05 o
  -4  12   6      869.72      810.07     55.63 o
  -3  12   6      910.12      929.39     52.87 o
  -2  12   6      433.24      449.80     43.88 o
  -1  12   6     4037.93     4160.50    174.15 o
   0  12   6      104.24      122.23     37.30 o
   1  12   6     3539.49     3263.68     94.87 o
   2  12   6      199.86      255.85     45.35 o
   3  12   6      395.17      443.27    146.30 o
   4  12   6      151.59       84.14     46.53 o
   5  12   6     1467.06     1414.58     75.74 o
   6  12   6      111.70      123.19    107.52 o
   7  12   6      458.16      432.31     67.60 o
 -10  13   6        0.48      -48.52     74.28 o
  -9  13   6      167.17       77.09     76.54 o
  -8  13   6        0.65      -11.63     73.71 o
  -7  13   6      173.75      164.01     65.15 o
  -6  13   6        4.94       55.22     63.07 o
  -5  13   6      198.02      196.01     47.61 o
  -4  13   6       36.12       89.14     71.15 o
  -3  13   6        6.39        0.90     50.22 o
  -2  13   6       45.57      109.90     36.28 o
  -1  13   6     6160.48     5993.47    234.17 o
   0  13   6      870.68      987.33     79.49 o
   1  13   6      153.88      136.57     41.41 o
   2  13   6       11.49       -6.05     50.81 o
   3  13   6      755.52      642.59     54.74 o
   4  13   6        1.54      -37.66     48.54 o
   5  13   6       55.58      120.51     52.86 o
   6  13   6       14.35      -18.28     72.18 o
   7  13   6      248.04       17.41     87.96 o
  -9  14   6      436.38      500.92     70.14 o
  -8  14   6      148.91      259.02    107.39 o
  -7  14   6     2145.92     2248.78    158.25 o
  -6  14   6      480.90      532.99     58.33 o
  -5  14   6      330.34      382.71     51.19 o
  -4  14   6      335.83      387.75     46.41 o
  -3  14   6     7900.48     8375.51    165.05 o
  -2  14   6     1117.88     1132.29    235.67 o
  -1  14   6      194.88      177.09     93.10 o
   0  14   6      286.43      241.30     45.06 o
   1  14   6     7539.16     7124.47    126.73 o
   2  14   6       41.10       32.61     58.47 o
   3  14   6     1287.60     1224.86     91.81 o
   4  14   6        3.60       19.34     76.78 o
   5  14   6     3581.91     3214.09    135.99 o
   6  14   6       35.02       59.18     67.52 o
   7  14   6     1161.37     1203.18    114.56 o
  -9  15   6      625.90      720.37    136.19 o
  -8  15   6      636.16      722.95     70.94 o
  -7  15   6      188.57      164.85     64.57 o
  -6  15   6      240.42      204.00     53.44 o
  -5  15   6     1309.40     1275.70     70.81 o
  -4  15   6      864.21      910.82     60.96 o
  -3  15   6      613.40      735.83     52.92 o
  -2  15   6       39.56       85.82     57.48 o
  -1  15   6     4468.03     4578.14    205.81 o
   0  15   6       40.92       54.98     85.87 o
   1  15   6       59.41       77.68     40.31 o
   2  15   6       86.62       66.78     47.25 o
   3  15   6     2414.01     2188.88    214.71 o
   4  15   6       53.54       42.67     54.16 o
   5  15   6      595.91      533.40     65.69 o
   6  15   6       83.43      -29.04     81.18 o
  -9  16   6       82.53      168.60    174.89 o
  -8  16   6      204.27      201.94    169.52 o
  -7  16   6      312.27      272.92     61.04 o
  -6  16   6        0.80       27.84     60.55 o
  -5  16   6       39.13       49.53     67.68 o
  -4  16   6       30.24       55.34     61.17 o
  -3  16   6       15.56      -64.05     64.05 o
  -2  16   6      112.18       20.21     61.27 o
  -1  16   6      111.27       11.52     47.83 o
   0  16   6      697.08      583.05     87.60 o
   1  16   6       17.96       80.06     67.76 o
   2  16   6        6.20      -64.42     64.42 o
   3  16   6       24.95       41.40     68.34 o
   4  16   6       21.32      -28.08     73.15 o
   5  16   6       66.03       48.75     62.60 o
   6  16   6      252.85      185.59     63.03 o
  -8  17   6      663.72      893.51    137.41 o
  -7  17   6      206.69      218.34     71.41 o
  -6  17   6      576.67      662.27     67.57 o
  -5  17   6     1527.62     1591.88     81.29 o
  -4  17   6      169.67      194.08     83.86 o
  -3  17   6       48.35      -27.54     74.42 o
  -2  17   6      585.11      566.28     76.63 o
  -1  17   6     1769.06     1679.45    130.07 o
   0  17   6       33.31       97.39    108.65 o
   1  17   6       23.00       50.97     65.72 o
   2  17   6       22.79      -12.54     87.32 o
   3  17   6     1801.17     1707.21     77.09 o
   4  17   6       71.57      184.68     50.99 o
   5  17   6      172.50       82.89     67.11 o
   6  17   6        0.07     -116.46    116.46 o
  -8  18   6       56.63       45.53     73.92 o
  -7  18   6      881.80      934.62     77.95 o
  -6  18   6     1323.33     1375.83     83.56 o
  -5  18   6       73.17       99.44     98.82 o
  -4  18   6       12.42      -28.54    130.10 o
  -3  18   6     1274.91     1513.34     76.53 o
  -2  18   6      628.44      726.30     83.04 o
  -1  18   6      220.69      226.81     51.43 o
   0  18   6        3.83      -21.52    121.60 o
   1  18   6     1803.46     1801.03    112.95 o
   2  18   6      381.59      393.13    118.34 o
   3  18   6      328.38      297.70     73.41 o
   4  18   6        1.26      -64.98     96.31 o
   5  18   6     1609.64     1517.44     89.10 o
  -7  19   6      138.59       78.32    119.07 o
  -6  19   6      380.51      456.16    121.99 o
  -5  19   6       23.96       80.57     63.13 o
  -4  19   6      438.58      447.86     63.81 o
  -3  19   6       28.34       24.28     76.91 o
  -2  19   6     1310.10     1286.43     75.55 o
  -1  19   6       75.23      116.11     64.58 o
   0  19   6     1066.57     1099.29     79.07 o
   1  19   6       92.13       56.56     69.87 o
   2  19   6       34.13       10.72     68.43 o
   3  19   6       23.27       37.15     68.71 o
   4  19   6      578.31      569.03     64.22 o
   5  19   6       18.65       17.16    112.44 o
  -7  20   6      138.57       21.38     91.52 o
  -6  20   6      136.32       77.01     85.25 o
  -5  20   6      331.02      327.65     98.43 o
  -4  20   6      562.84      517.83     72.61 o
  -3  20   6      603.70      676.87     64.32 o
  -2  20   6      476.46      530.17     61.50 o
  -1  20   6      112.04       74.01    141.14 o
   0  20   6       52.92       20.99     73.83 o
   1  20   6      574.26      571.85     64.13 o
   2  20   6       82.22       53.86    138.62 o
   3  20   6       46.68       26.70     80.61 o
   4  20   6        6.77      -12.50     75.42 o
  -6  21   6       26.33      117.33     60.11 o
  -5  21   6      670.38      751.68     77.48 o
  -4  21   6      171.46      142.89     61.32 o
  -3  21   6      104.10      152.54     61.78 o
  -2  21   6        5.88      -26.21    109.14 o
  -1  21   6      297.47      308.81    163.33 o
   0  21   6      126.99      174.53     85.61 o
   1  21   6       71.74       -9.46    180.84 o
   2  21   6       91.52       57.37     88.49 o
   3  21   6     1029.63      920.50    175.61 o
  -5  22   6       72.80       19.69     82.66 o
  -4  22   6      797.63      751.37     77.90 o
  -3  22   6       42.51       23.29     75.84 o
  -2  22   6      695.13      704.81     73.24 o
  -1  22   6       11.85        4.55     79.72 o
   0  22   6      471.97      363.49     63.02 o
   1  22   6       63.48      171.88     57.17 o
   2  22   6      979.52      950.01     80.58 o
  -4  23   6       24.26       32.07     84.19 o
  -3  23   6       58.41        9.93     90.83 o
  -2  23   6      849.38      981.12    166.41 o
  -1  23   6       12.54      -18.81    205.40 o
   0  23   6      417.91      403.45     65.36 o
   1  23   6      147.06      159.72     63.20 o
 -11   1   7      359.32      235.52    121.76 o
 -10   1   7     1080.47     1134.70    126.36 o
  -9   1   7      320.82      251.91     89.32 o
  -8   1   7      688.87      590.11     97.15 o
  -7   1   7     1056.17     1195.65     98.51 o
  -6   1   7     1367.92     1289.77     97.51 o
  -5   1   7        0.82      -78.68     78.68 o
  -4   1   7     2583.26     2430.58    102.09 o
  -3   1   7      110.84      117.80     45.51 o
  -2   1   7    10508.92     9972.67    193.95 o
  -1   1   7       36.69       56.84     40.91 o
   0   1   7     7213.59     6976.31    156.08 o
   1   1   7      768.04      801.50     62.49 o
   2   1   7     3490.10     3681.97    123.22 o
   3   1   7       59.06       23.36     77.92 o
   4   1   7    14651.37    14865.74    341.53 o
   5   1   7        2.14       44.59    102.71 o
   6   1   7       36.72       33.42    105.57 o
   7   1   7        3.69       46.33     76.78 o
   8   1   7     1810.37     1993.74    146.19 o
 -11   2   7       76.05     -165.50    165.50 o
 -10   2   7       26.97     -111.66    131.95 o
  -9   2   7      756.40      803.54    114.74 o
  -8   2   7     1068.57      935.09    109.64 o
  -7   2   7     1169.65     1276.71     98.82 o
  -6   2   7     4243.17     4225.35    153.85 o
  -5   2   7     2072.88     2024.99    102.18 o
  -4   2   7     4758.24     4483.66    138.80 o
  -3   2   7        6.49       43.09     57.95 o
  -2   2   7     6661.99     6672.84    150.28 o
  -1   2   7     1869.48     1709.05     77.20 o
   0   2   7     1515.13     1621.68     76.23 o
   1   2   7       54.42       37.23     58.46 o
   2   2   7    20005.84    19835.42    361.58 o
   3   2   7      431.59      423.63     61.67 o
   4   2   7      319.46      196.39     73.61 o
   5   2   7       55.63      -95.07    101.00 o
   6   2   7     2815.50     3049.32    150.43 o
   7   2   7        1.47      147.92     75.50 o
   8   2   7      133.13      167.59     91.79 o
 -11   3   7       59.25      129.83     99.82 o
 -10   3   7       64.96      -99.10    133.52 o
  -9   3   7      521.47      750.71    104.25 o
  -8   3   7      518.12      369.15     93.69 o
  -7   3   7       26.75       85.56     86.74 o
  -6   3   7       37.25      -33.53     87.41 o
  -5   3   7     2132.34     2000.39     98.42 o
  -4   3   7       51.27       30.63     62.82 o
  -3   3   7       17.61       20.68     42.53 o
  -2   3   7     2152.85     2243.14     84.26 o
  -1   3   7     1169.46     1060.45     65.80 o
   0   3   7     1211.97     1090.76     65.41 o
   1   3   7      736.54      782.60     62.31 o
   2   3   7      601.68      677.55     66.14 o
   3   3   7      523.95      507.27     62.02 o
   4   3   7     1049.68      965.48     86.67 o
   5   3   7       70.43      -72.33     92.56 o
   6   3   7        8.04       -8.33    106.18 o
   7   3   7      126.64       27.73     87.65 o
   8   3   7       29.30       20.29    130.33 o
 -11   4   7      288.47      191.53    104.24 o
 -10   4   7        1.36       54.15    108.91 o
  -9   4   7     1244.23     1307.14    118.36 o
  -8   4   7      954.10     1030.91    107.86 o
  -7   4   7       15.77       -7.66     92.77 o
  -6   4   7      103.85       32.76     59.87 o
  -5   4   7     1427.77     1474.78     84.13 o
  -4   4   7     4400.58     4377.24    129.64 o
  -3   4   7     2438.27     2518.08     92.06 o
  -2   4   7     5260.43     5266.82    129.70 o
  -1   4   7        9.13      -36.88     54.60 o
   0   4   7     4044.55     3890.90    106.06 o
   1   4   7      435.73      377.92     51.33 o
   2   4   7     5300.87     5084.38    139.92 o
   3   4   7      167.57      230.14     52.78 o
   4   4   7      143.82       25.38     98.90 o
   5   4   7      213.92      337.17     69.34 o
   6   4   7     1997.82     2150.81    129.15 o
   7   4   7       80.16      237.60     87.42 o
   8   4   7        0.80     -133.89    142.61 o
 -11   5   7      212.00      386.34     97.90 o
 -10   5   7      353.44      312.99    103.36 o
  -9   5   7      318.18      225.11     97.93 o
  -8   5   7      262.90      389.28     77.34 o
  -7   5   7     1136.51     1195.77    100.71 o
  -6   5   7      904.81      968.97     82.50 o
  -5   5   7      393.64      370.44     59.82 o
  -4   5   7     4370.69     4498.69    133.57 o
  -3   5   7     2547.48     2327.95     88.47 o
  -2   5   7     2808.52     2607.19     90.32 o
  -1   5   7      194.78      163.86     41.33 o
   0   5   7     5386.58     5011.08    123.25 o
   1   5   7      305.56      336.73     51.08 o
   2   5   7      559.18      464.88     59.57 o
   3   5   7      286.56      397.13     53.86 o
   4   5   7     6100.07     6257.03    183.31 o
   5   5   7       16.12      -99.03     99.03 o
   6   5   7       62.39      107.26     74.45 o
   7   5   7       14.21       46.66    109.03 o
   8   5   7     1278.36     1396.95    130.14 o
 -11   6   7      290.71      341.62     95.46 o
 -10   6   7      246.22      208.01     93.77 o
  -9   6   7        0.07      110.98     80.14 o
  -8   6   7       19.51        0.00     97.97 o
  -7   6   7      998.53     1055.78     98.08 o
  -6   6   7      289.47      358.03     65.67 o
  -5   6   7       85.09      115.99     50.20 o
  -4   6   7       21.45       99.42     46.05 o
  -3   6   7     4157.23     3714.40    114.55 o
  -2   6   7     1271.46     1214.65     65.30 o
  -1   6   7     1041.74      968.43     57.95 o
   0   6   7        5.87       87.01     36.60 o
   1   6   7     2777.03     2711.86     93.96 o
   2   6   7      758.22      715.32     65.32 o
   3   6   7      318.44      341.84     60.02 o
   4   6   7       33.22       37.78     76.90 o
   5   6   7     1406.21     1523.04     99.80 o
   6   6   7      531.36      548.90     89.37 o
   7   6   7      264.42      392.55     85.33 o
   8   6   7       36.61        0.00    129.99 o
 -11   7   7      394.82      299.97    110.47 o
 -10   7   7      305.67       95.46    136.45 o
  -9   7   7       51.40        9.50    129.16 o
  -8   7   7       74.93      -42.31    106.14 o
  -7   7   7      557.05      702.58     83.62 o
  -6   7   7      420.81      488.16     67.99 o
  -5   7   7     2135.55     2072.27     97.30 o
  -4   7   7       78.10      108.83     46.45 o
  -3   7   7     1024.61     1004.55     66.58 o
  -2   7   7     1962.83     1711.69     76.94 o
  -1   7   7     2234.67     2088.42     79.55 o
   0   7   7     1293.82     1057.38     66.30 o
   1   7   7      357.31      302.59     51.08 o
   2   7   7      993.79      921.82     69.18 o
   3   7   7     2524.73     2566.93    105.54 o
   4   7   7     2381.34     2237.74    109.61 o
   5   7   7      428.04      412.00     81.40 o
   6   7   7        8.54       66.17     99.81 o
   7   7   7      322.37      384.66     96.75 o
 -10   8   7       12.55       63.54     90.81 o
  -9   8   7      545.82      642.42    100.00 o
  -8   8   7      414.38      637.05     84.20 o
  -7   8   7      354.50      362.15     74.40 o
  -6   8   7      811.10      803.62     78.04 o
  -5   8   7      180.75      142.92     56.53 o
  -4   8   7     1355.42     1389.22     77.08 o
  -3   8   7      178.46      169.15     47.08 o
  -2   8   7     1098.94     1005.46     64.91 o
  -1   8   7      399.87      367.11     48.35 o
   0   8   7      781.86      747.29     56.76 o
   1   8   7     1254.68     1085.68     67.74 o
   2   8   7     3197.34     3158.71    107.89 o
   3   8   7        5.11       39.06     70.13 o
   4   8   7       26.94       57.23     54.49 o
   5   8   7       19.03      -29.06     85.84 o
   6   8   7     1521.22     1636.15    114.83 o
   7   8   7       51.84       84.78    118.93 o
 -10   9   7       21.12     -136.25    136.25 o
  -9   9   7     1039.65     1119.57    118.89 o
  -8   9   7      179.46       42.16    118.30 o
  -7   9   7       21.26      -96.57     96.57 o
  -6   9   7      155.71      212.12     63.74 o
  -5   9   7     5451.46     5456.84    159.94 o
  -4   9   7     2142.81     2180.80     93.93 o
  -3   9   7     3558.21     3362.54    109.89 o
  -2   9   7      265.10      215.12     50.68 o
  -1   9   7     5680.45     5417.69    131.21 o
   0   9   7      675.53      625.75     57.64 o
   1   9   7      878.56      877.81     64.11 o
   2   9   7      333.79      416.31     54.37 o
   3   9   7     1405.45     1399.98     84.01 o
   4   9   7      224.98      266.45     66.21 o
   5   9   7      432.85      545.42     74.24 o
   6   9   7       34.51     -112.05    112.05 o
   7   9   7      915.86      951.96    117.38 o
 -10  10   7      700.74      619.25    109.71 o
  -9  10   7      672.53      876.53    105.63 o
  -8  10   7      374.29      481.12     84.41 o
  -7  10   7     2052.14     2321.09    121.11 o
  -6  10   7       20.60       32.02     74.72 o
  -5  10   7      300.24      298.91     57.28 o
  -4  10   7     1032.66      848.42     73.95 o
  -3  10   7     9251.42     8802.33    195.34 o
  -2  10   7       73.53       83.51     43.21 o
  -1  10   7      561.11      528.52     54.31 o
   0  10   7      246.99      288.64     49.66 o
   1  10   7     4252.68     4077.07    118.37 o
   2  10   7      449.74      288.19     58.98 o
   3  10   7      901.07     1004.38     79.28 o
   4  10   7      100.60      234.49     63.33 o
   5  10   7     2214.61     2299.24    116.29 o
   6  10   7      173.13        0.00    107.45 o
   7  10   7     1560.39     1699.84    136.01 o
 -10  11   7       88.35      -32.53    149.35 o
  -9  11   7       73.68      115.98     85.40 o
  -8  11   7      101.49      165.12     70.04 o
  -7  11   7      496.68      635.85     82.54 o
  -6  11   7      156.87      171.80     62.39 o
  -5  11   7      256.78      338.18     56.54 o
  -4  11   7      160.03      239.35     50.43 o
  -3  11   7       25.46      127.65     44.49 o
  -2  11   7      492.83      515.84     56.36 o
  -1  11   7      277.44      314.06     52.86 o
   0  11   7      620.56      560.27     59.69 o
   1  11   7        4.83       50.13     66.95 o
   2  11   7        3.37      -76.34     76.34 o
   3  11   7      222.81      210.70     55.75 o
   4  11   7      567.88      518.38     75.39 o
   5  11   7       71.02       82.66    102.23 o
   6  11   7      100.39       98.43     71.66 o
   7  11   7       18.72       97.30    113.22 o
 -10  12   7      443.81      455.80    112.72 o
  -9  12   7        1.19     -121.10    121.10 o
  -8  12   7       47.88       85.17     73.27 o
  -7  12   7     1451.44     1543.62    107.49 o
  -6  12   7      676.72      730.70     82.81 o
  -5  12   7       27.32        5.98     77.63 o
  -4  12   7       53.00       21.91     69.36 o
  -3  12   7      362.82      387.48     57.46 o
  -2  12   7      393.97      431.22     58.08 o
  -1  12   7        5.48       54.26     46.27 o
   0  12   7       43.71       47.51     49.24 o
   1  12   7     3126.65     2842.87    104.24 o
   2  12   7      174.43      122.84     54.40 o
   3  12   7      138.71      247.10     55.68 o
   4  12   7        4.35       67.95     75.61 o
   5  12   7     1188.56     1220.44    100.16 o
   6  12   7        4.18     -105.12    105.12 o
  -9  13   7      693.53      667.56    108.87 o
  -8  13   7      636.53      561.56     92.24 o
  -7  13   7       39.44      -76.23    111.05 o
  -6  13   7      348.29      369.17     72.21 o
  -5  13   7     1235.40     1290.71     90.96 o
  -4  13   7      804.45      753.40     73.83 o
  -3  13   7       58.28       92.67     50.69 o
  -2  13   7      674.00      575.48     65.40 o
  -1  13   7     3476.82     3405.69    117.29 o
   0  13   7       32.16      -52.70     74.61 o
   1  13   7      195.04      278.90     52.45 o
   2  13   7       20.69      -17.44     78.52 o
   3  13   7     2408.97     2293.79    108.73 o
   4  13   7        3.43      -55.77     86.45 o
   5  13   7     1603.58     1472.86    110.19 o
   6  13   7       21.51       62.09    104.56 o
  -9  14   7        6.64       99.36     77.12 o
  -8  14   7       30.76       26.38    112.72 o
  -7  14   7       48.66      113.57     69.13 o
  -6  14   7       99.28      113.36     65.06 o
  -5  14   7        6.21       19.45     85.11 o
  -4  14   7       20.23      -66.89     78.91 o
  -3  14   7      107.87      -23.03     86.42 o
  -2  14   7       72.05       67.18     53.99 o
  -1  14   7       15.90      -75.50     75.50 o
   0  14   7       69.33      -22.25     72.55 o
   1  14   7      226.63      343.95     57.54 o
   2  14   7        2.64        0.00     79.69 o
   3  14   7      240.56      280.54     69.95 o
   4  14   7        3.50       -7.10     89.24 o
   5  14   7       52.44      -64.11    110.66 o
   6  14   7       40.95       45.27    119.15 o
  -9  15   7      254.73      297.02     99.59 o
  -8  15   7      348.52      224.67     93.18 o
  -7  15   7       27.74      -98.58     98.58 o
  -6  15   7      284.00      343.82     75.94 o
  -5  15   7     1906.75     2091.03    110.49 o
  -4  15   7       12.27       18.89     74.72 o
  -3  15   7      253.18      201.43     58.55 o
  -2  15   7      177.61       40.81     79.67 o
  -1  15   7     1914.40     1846.45     96.53 o
   0  15   7       30.48       17.21     77.85 o
   1  15   7      559.50      487.38     64.70 o
   2  15   7       27.47      -31.52     79.14 o
   3  15   7     1056.75     1072.86     86.18 o
   4  15   7        1.50       66.78     65.55 o
   5  15   7      327.90      322.25     84.17 o
  -8  16   7       15.09       99.70     75.83 o
  -7  16   7     1581.19     1626.66    117.92 o
  -6  16   7      486.68      545.86     80.46 o
  -5  16   7        0.62       45.99     61.36 o
  -4  16   7      277.93      287.23     70.07 o
  -3  16   7     2651.53     2834.43    124.00 o
  -2  16   7      537.32      557.19     68.05 o
  -1  16   7      836.88      843.71     75.28 o
   0  16   7       80.99       24.31     58.75 o
   1  16   7     2518.86     2355.46    105.60 o
   2  16   7       16.12      -77.12     77.12 o
   3  16   7      623.16      556.91     84.91 o
   4  16   7       13.89      -67.73     94.78 o
   5  16   7     1124.98     1040.65    106.46 o
  -8  17   7      312.45      408.46     92.94 o
  -7  17   7       29.50     -129.54    129.54 o
  -6  17   7      264.74      218.76     77.45 o
  -5  17   7      466.07      265.09     82.86 o
  -4  17   7      162.78      184.04     71.78 o
  -3  17   7       17.67      -81.31     84.61 o
  -2  17   7       86.32      121.40     63.89 o
  -1  17   7      381.35      422.62     67.07 o
   0  17   7     1105.43      941.48     89.96 o
   1  17   7      153.43       84.92     96.32 o
   2  17   7        0.16       54.26     83.60 o
   3  17   7      704.60      584.54     82.23 o
   4  17   7      196.50      230.51     70.22 o
   5  17   7      431.44      353.42     88.16 o
  -7  18   7       94.00       26.83    113.19 o
  -6  18   7       14.65       83.71     99.70 o
  -5  18   7      170.07      362.55     69.32 o
  -4  18   7      313.99      356.26     70.08 o
  -3  18   7      492.10      547.06     78.22 o
  -2  18   7       34.62       62.76     89.42 o
  -1  18   7        5.25      109.31     58.06 o
   0  18   7      471.00      306.16     74.58 o
   1  18   7      751.77      720.86     83.31 o
   2  18   7      276.71      149.64     75.05 o
   3  18   7       15.30      -45.10     93.89 o
   4  18   7        2.71       24.25     94.33 o
  -7  19   7       75.54      169.24     86.97 o
  -6  19   7       68.71       21.97     78.25 o
  -5  19   7     1208.27     1392.77    105.59 o
  -4  19   7      128.69       95.03    104.65 o
  -3  19   7        5.48      129.48     62.98 o
  -2  19   7        5.14        7.43     90.70 o
  -1  19   7     1423.58     1417.59    104.15 o
   0  19   7       54.14      -14.48     83.72 o
   1  19   7       65.49      -21.80    101.22 o
   2  19   7        6.36       22.35     96.01 o
   3  19   7     1461.27     1416.64    105.20 o
   4  19   7       10.25      101.37     73.21 o
  -6  20   7      379.48      486.21     87.87 o
  -5  20   7       40.61      144.64     74.72 o
  -4  20   7       82.86      213.40     69.92 o
  -3  20   7      729.78      709.08     92.60 o
  -2  20   7      761.50      788.70     90.53 o
  -1  20   7      870.80      822.06     89.27 o
   0  20   7        3.96      -99.02     99.02 o
   1  20   7      268.45      164.12     76.61 o
   2  20   7      392.81      470.97     77.69 o
   3  20   7       62.32        8.33     96.91 o
  -5  21   7        2.13      -64.60    110.20 o
  -4  21   7      133.76      -17.72    132.54 o
  -3  21   7      117.15       76.30     98.66 o
  -2  21   7      231.31       82.19    122.00 o
  -1  21   7      272.19      233.57     80.64 o
   0  21   7      871.97     1002.94     99.29 o
   1  21   7       16.64      -95.39     95.39 o
   2  21   7       44.70       90.48     74.44 o
  -4  22   7       36.93      -55.61    111.22 o
  -3  22   7      782.66      607.54    110.07 o
  -2  22   7        8.30       51.97    105.84 o
  -1  22   7       31.72       42.31    115.18 o
   0  22   7       21.50      -16.77     95.51 o
   1  22   7      835.57      886.83     91.77 o
 -11   0   8       34.74      135.19    144.19 o
 -10   0   8       11.54       91.98    147.42 o
  -9   0   8     1534.59     1824.67    138.75 o
  -8   0   8      943.24      839.98    109.42 o
  -7   0   8       73.17       94.69     77.30 o
  -6   0   8     1333.46     1107.33    103.59 o
  -5   0   8     2136.42     1929.13    107.55 o
  -4   0   8     1896.80     1897.53    100.80 o
  -3   0   8       16.27      -79.69     79.69 o
  -2   0   8     2123.33     2175.99     99.67 o
  -1   0   8     1862.16     1941.13     92.04 o
   0   0   8     5475.00     5281.56    149.10 o
   1   0   8      118.20       42.60     83.35 o
   2   0   8      874.67      843.11     85.12 o
   3   0   8        8.63       57.06     87.79 o
   4   0   8      515.11      599.32     79.97 o
   5   0   8        1.04      -34.42    101.93 o
   6   0   8     3640.19     4065.80    188.64 o
   7   0   8       72.69      214.85     83.17 o
 -11   1   8      279.16      146.90    155.79 o
 -10   1   8      269.28      183.25    107.37 o
  -9   1   8        4.21      -52.53    136.58 o
  -8   1   8       95.62       76.02     79.37 o
  -7   1   8     1189.06     1120.55    108.79 o
  -6   1   8      682.67      790.69     87.42 o
  -5   1   8       63.41      -13.75     92.39 o
  -4   1   8     1278.90     1453.65     87.34 o
  -3   1   8      829.62      757.04     77.51 o
  -2   1   8      467.75      629.30     56.87 o
  -1   1   8      173.83      157.91     49.21 o
   0   1   8     1988.93     1812.33     95.55 o
   1   1   8      556.30      517.49     68.14 o
   2   1   8     1014.42      910.82     83.87 o
   3   1   8      637.12      671.88     78.67 o
   4   1   8     1641.56     1718.59    112.68 o
   5   1   8      193.98      274.08     73.86 o
   6   1   8       46.79       83.83    108.14 o
   7   1   8       13.05      -81.20    115.79 o
 -11   2   8        1.61       48.39    102.15 o
 -10   2   8       19.39      113.78    132.67 o
  -9   2   8      349.83      432.81     99.11 o
  -8   2   8       89.97      140.75     82.06 o
  -7   2   8       90.75      -66.85    122.53 o
  -6   2   8      192.15      204.32     67.71 o
  -5   2   8      412.71      225.90     74.93 o
  -4   2   8      686.85      637.84     72.71 o
  -3   2   8     1342.63     1289.24     83.49 o
  -2   2   8     1011.15     1035.80     73.08 o
  -1   2   8       24.78       72.99     45.10 o
   0   2   8      555.82      531.13     61.59 o
   1   2   8      799.50      765.18     70.32 o
   2   2   8     1234.23     1309.32     90.77 o
   3   2   8      228.55      250.53     67.44 o
   4   2   8        1.12       44.54     87.34 o
   5   2   8        6.89      -24.92    100.53 o
   6   2   8      252.59      368.33     87.23 o
   7   2   8       54.94      141.46     83.61 o
 -11   3   8      864.07      867.52    134.39 o
 -10   3   8      639.83      791.47    117.54 o
  -9   3   8       65.28      124.02    136.15 o
  -8   3   8      322.29      366.80     86.02 o
  -7   3   8     1675.35     1675.17    122.98 o
  -6   3   8     1671.33     1803.72    107.91 o
  -5   3   8       21.65      -12.80     80.36 o
  -4   3   8     4289.33     4009.48    139.59 o
  -3   3   8     2455.78     2368.80    102.36 o
  -2   3   8     2639.06     2614.12     99.17 o
  -1   3   8      137.60      186.12     50.15 o
   0   3   8     5227.12     4867.56    135.97 o
   1   3   8      324.87      342.43     56.56 o
   2   3   8      513.43      504.82     66.50 o
   3   3   8      235.29      260.99     68.17 o
   4   3   8     3508.11     3484.20    148.59 o
   5   3   8        1.99      -24.48    103.22 o
   6   3   8       43.63      -73.10    121.89 o
   7   3   8        0.31       80.69    116.63 o
 -11   4   8      170.00      107.39    147.48 o
 -10   4   8       99.36       22.30    145.94 o
  -9   4   8      335.66      440.40     91.17 o
  -8   4   8      215.82      252.29     85.72 o
  -7   4   8      420.19      588.49     79.51 o
  -6   4   8     2352.51     2398.54    125.01 o
  -5   4   8      737.45      820.01     77.41 o
  -4   4   8      226.98      176.00     61.18 o
  -3   4   8     1092.27     1051.50     74.49 o
  -2   4   8     3103.57     2906.76    106.38 o
  -1   4   8     1091.78     1028.47     70.74 o
   0   4   8        2.95      -60.02     66.00 o
   1   4   8      375.99      381.81     55.22 o
   2   4   8      916.17     1026.94     75.43 o
   3   4   8      160.50      160.29     62.62 o
   4   4   8        1.42      -89.19     89.19 o
   5   4   8       55.35       85.18     70.59 o
   6   4   8     1733.04     1899.44    131.95 o
   7   4   8      158.58      377.79     85.59 o
 -10   5   8       83.37      111.34    126.82 o
  -9   5   8      275.08      193.04     93.61 o
  -8   5   8      377.46      345.15     95.60 o
  -7   5   8       30.42       64.10     92.66 o
  -6   5   8     1310.53     1402.17    100.37 o
  -5   5   8     2418.60     2426.31    110.21 o
  -4   5   8       38.53       58.29     49.13 o
  -3   5   8       46.04       -5.20     72.66 o
  -2   5   8     1695.50     1552.27     81.28 o
  -1   5   8     1667.94     1690.73     80.26 o
   0   5   8        3.94      -14.64     62.98 o
   1   5   8      143.78      130.32     52.05 o
   2   5   8       99.64       51.26     78.32 o
   3   5   8     1884.90     1695.02     97.27 o
   4   5   8        4.14      -49.90     98.63 o
   5   5   8      348.44      387.45     78.14 o
   6   5   8       18.50       72.59    104.95 o
   7   5   8      340.52      363.47     98.54 o
 -10   6   8        1.94        0.00    121.21 o
  -9   6   8      991.13     1097.21    122.63 o
  -8   6   8     1297.50     1303.11    111.70 o
  -7   6   8      197.51      142.41     77.55 o
  -6   6   8      558.36      614.39     81.28 o
  -5   6   8      976.03      951.29     82.12 o
  -4   6   8     1890.55     1738.74     91.65 o
  -3   6   8      116.76      138.92     49.31 o
  -2   6   8     3236.88     2911.12    107.51 o
  -1   6   8      518.49      428.87     55.92 o
   0   6   8     1728.90     1598.86     81.16 o
   1   6   8       30.35      -25.93     61.42 o
   2   6   8     2336.96     2245.46    101.70 o
   3   6   8      117.48       44.55     79.49 o
   4   6   8      110.97      200.62     65.35 o
   5   6   8      197.14      206.76     73.47 o
   6   6   8     2258.11     2632.27    153.12 o
   7   6   8       73.15        0.00    119.66 o
 -10   7   8       99.91     -137.67    137.67 o
  -9   7   8      496.17      633.04    100.55 o
  -8   7   8      659.34      463.68     96.62 o
  -7   7   8      161.21      244.48     67.87 o
  -6   7   8      526.18      590.31     78.30 o
  -5   7   8     1110.98     1117.95     85.40 o
  -4   7   8     1629.82     1679.97     90.44 o
  -3   7   8      794.00      749.72     64.27 o
  -2   7   8      325.82      270.99     51.92 o
  -1   7   8     1028.69      974.84     63.76 o
   0   7   8     2097.66     1948.46     87.94 o
   1   7   8      329.84      344.31     52.36 o
   2   7   8       28.04       51.19     71.93 o
   3   7   8      273.47      231.93     65.71 o
   4   7   8     1155.68     1137.97     93.00 o
   5   7   8      151.86      300.09     75.25 o
   6   7   8       12.26       54.99    102.77 o
   7   7   8      281.61      271.60    100.32 o
 -10   8   8      502.57      445.52    112.51 o
  -9   8   8       72.32       60.42    123.52 o
  -8   8   8      169.01      160.96     80.39 o
  -7   8   8     1370.33     1610.62    115.22 o
  -6   8   8      998.93     1077.96     92.70 o
  -5   8   8      108.27       99.78     56.24 o
  -4   8   8      485.54      495.65     61.68 o
  -3   8   8     3906.64     3641.64    121.09 o
  -2   8   8      448.29      453.93     55.74 o
  -1   8   8      341.24      268.81     52.53 o
   0   8   8      640.30      606.44     60.53 o
   1   8   8     3686.11     3465.67    119.81 o
   2   8   8      371.10      238.32     61.71 o
   3   8   8     1936.62     2113.49    108.55 o
   4   8   8      149.24      122.15     66.97 o
   5   8   8      989.60      794.63    107.45 o
   6   8   8       58.17      220.54     71.32 o
 -10   9   8      197.64       78.22    159.90 o
  -9   9   8       16.46       40.35    129.54 o
  -8   9   8      279.59      267.09     83.16 o
  -7   9   8      392.92      362.90     84.25 o
  -6   9   8     1344.82     1330.55     95.42 o
  -5   9   8       63.00      166.50     54.72 o
  -4   9   8      571.64      521.57     64.32 o
  -3   9   8     1745.29     1697.15     87.71 o
  -2   9   8     1362.56     1379.49     76.55 o
  -1   9   8     1627.51     1556.88     82.91 o
   0   9   8      680.55      804.40     62.33 o
   1   9   8      451.53      368.99     60.49 o
   2   9   8       64.86      142.25     51.37 o
   3   9   8      381.19      360.93     66.07 o
   4   9   8      421.28      307.75     79.55 o
   5   9   8      540.58      552.70     88.08 o
   6   9   8       93.83      101.73    119.45 o
 -10  10   8       50.27      -67.07    152.74 o
  -9  10   8        2.61       60.46    128.08 o
  -8  10   8      458.39      418.04     87.33 o
  -7  10   8      879.06      913.47     92.20 o
  -6  10   8      586.96      611.24     80.38 o
  -5  10   8      432.29      290.84     70.05 o
  -4  10   8       25.40       22.24     73.16 o
  -3  10   8     3385.87     3183.40    117.72 o
  -2  10   8     2790.77     2662.36    103.09 o
  -1  10   8      911.04      899.22     68.87 o
   0  10   8        2.21      -15.42     67.62 o
   1  10   8     1481.23     1349.63     84.19 o
   2  10   8      448.00      482.82     60.60 o
   3  10   8     1162.06      949.81     89.19 o
   4  10   8       16.92      -65.72     92.15 o
   5  10   8      115.27      131.98     76.52 o
   6  10   8      712.08      761.00    106.24 o
  -9  11   8      808.35      953.24    107.00 o
  -8  11   8      830.52      961.84    107.24 o
  -7  11   8       78.40      152.59     66.12 o
  -6  11   8       37.95       79.58     63.99 o
  -5  11   8     3173.57     3102.75    124.84 o
  -4  11   8     1036.58     1074.92     80.32 o
  -3  11   8       45.47       21.57     73.05 o
  -2  11   8     1480.79     1289.03     82.35 o
  -1  11   8     4142.57     3937.47    124.81 o
   0  11   8      136.00      186.89     51.77 o
   1  11   8     1440.44     1342.54     84.90 o
   2  11   8      233.09      305.82     59.39 o
   3  11   8     2407.38     2341.91    114.06 o
   4  11   8        8.76       59.24     81.93 o
   5  11   8     1212.14     1284.96    107.56 o
   6  11   8        1.37       -9.50     82.15 o
  -9  12   8       98.44      156.56     88.54 o
  -8  12   8      236.96      116.02     96.23 o
  -7  12   8      294.67      304.06     84.45 o
  -6  12   8       98.15       28.12     97.20 o
  -5  12   8      132.94      137.35     63.62 o
  -4  12   8     1254.29     1115.04     87.49 o
  -3  12   8      758.61      782.80     72.75 o
  -2  12   8        1.33       48.90     48.90 o
  -1  12   8        4.41      -43.37     74.77 o
   0  12   8      109.59      116.38     52.99 o
   1  12   8     1793.85     1861.24     90.82 o
   2  12   8       85.00      124.31     57.80 o
   3  12   8     1332.31     1530.87     94.55 o
   4  12   8       53.89       67.85    111.72 o
   5  12   8      705.70      644.75     96.95 o
   6  12   8        9.58     -105.01    119.65 o
  -9  13   8      318.28      269.22     99.66 o
  -8  13   8       11.47      -27.10    115.74 o
  -7  13   8       21.22      -56.16    109.09 o
  -6  13   8        3.49       28.84     87.79 o
  -5  13   8      516.09      545.17     73.92 o
  -4  13   8      283.69      243.28     64.09 o
  -3  13   8      671.29      772.09     67.52 o
  -2  13   8        4.40      -34.14     79.07 o
  -1  13   8      419.13      389.35     60.87 o
   0  13   8       61.01      124.42     48.12 o
   1  13   8       91.89      132.64     57.74 o
   2  13   8       26.39       19.22     77.79 o
   3  13   8      477.44      408.22     76.88 o
   4  13   8       30.47        0.00    105.07 o
   5  13   8       62.67      232.78     77.69 o
  -8  14   8      158.79       27.28    115.05 o
  -7  14   8     1344.56     1379.80    114.55 o
  -6  14   8      331.95      387.04     80.43 o
  -5  14   8       62.07      137.33     58.13 o
  -4  14   8      439.25      335.53     74.41 o
  -3  14   8     2637.17     2802.26    120.46 o
  -2  14   8      382.22      369.66     63.66 o
  -1  14   8      221.28      241.84     57.48 o
   0  14   8      155.53       63.68     58.14 o
   1  14   8     2269.19     2179.41    107.27 o
   2  14   8       53.12      -85.57     85.57 o
   3  14   8     1035.90      992.60     88.69 o
   4  14   8       96.80       63.16     72.78 o
   5  14   8     1209.94     1240.23    105.92 o
  -8  15   8      543.58      489.20    103.79 o
  -7  15   8       43.97       75.73     95.68 o
  -6  15   8      113.92      150.42     70.99 o
  -5  15   8      926.61      905.79     91.64 o
  -4  15   8      392.01      359.47     67.58 o
  -3  15   8       85.93      -13.08     82.17 o
  -2  15   8      373.70      383.63     69.31 o
  -1  15   8     1608.08     1492.60     97.32 o
   0  15   8      230.78      285.79     60.78 o
   1  15   8     1023.19      984.26     87.97 o
   2  15   8       81.52      161.92     63.05 o
   3  15   8      991.71     1046.78     95.23 o
   4  15   8       66.23       32.36    102.62 o
   5  15   8     1075.59     1047.76    104.48 o
  -8  16   8      141.23       76.47    131.03 o
  -7  16   8       57.26      -60.98    106.19 o
  -6  16   8       24.78       84.39     70.64 o
  -5  16   8       78.48      -37.62    101.22 o
  -4  16   8        6.77       28.61     81.31 o
  -3  16   8      254.05      271.38     72.14 o
  -2  16   8      207.86      294.77     61.22 o
  -1  16   8        0.09      -86.23     88.57 o
   0  16   8        0.67      -96.90     96.90 o
   1  16   8        0.63      -90.86     90.86 o
   2  16   8      278.51      311.87     77.90 o
   3  16   8       20.98       53.65    103.05 o
   4  16   8        0.28       58.45    106.62 o
  -7  17   8       38.48     -121.89    121.89 o
  -6  17   8      388.47      592.63     85.41 o
  -5  17   8      693.11      649.74     96.28 o
  -4  17   8       14.73      -30.12    104.89 o
  -3  17   8      130.53      134.44     68.37 o
  -2  17   8      185.55       85.04    111.09 o
  -1  17   8     2186.11     2123.24    119.36 o
   0  17   8       82.47       21.02     91.67 o
   1  17   8      829.74      904.76     88.14 o
   2  17   8       83.80      112.01     65.28 o
   3  17   8     1476.40     1603.51    108.34 o
   4  17   8        1.50      155.35     72.37 o
  -7  18   8      150.77      155.41     85.31 o
  -6  18   8      360.93      400.79     93.74 o
  -5  18   8        4.46       66.67     69.63 o
  -4  18   8       30.97      151.23     69.97 o
  -3  18   8      948.38      927.21     99.48 o
  -2  18   8      167.03      198.30     72.79 o
  -1  18   8       43.78       44.21     90.37 o
   0  18   8      157.10       -7.38    106.72 o
   1  18   8      849.22      658.32     91.39 o
   2  18   8      226.44      101.31     77.77 o
   3  18   8      734.88      678.34     98.52 o
  -6  19   8       78.78      -18.50    110.61 o
  -5  19   8        0.48       44.04     96.12 o
  -4  19   8      446.98      574.25     86.60 o
  -3  19   8      126.14      244.45     81.17 o
  -2  19   8       29.84      -63.54    102.22 o
  -1  19   8      175.04      242.41     74.97 o
   0  19   8      666.11      628.96     88.88 o
   1  19   8      229.40      295.44     71.85 o
   2  19   8        0.38     -110.98    110.98 o
  -5  20   8       44.40     -130.44    130.44 o
  -4  20   8      469.80      395.86     93.82 o
  -3  20   8      173.63       42.94    109.07 o
  -2  20   8      110.01       16.71    116.55 o
  -1  20   8       38.98       82.27    106.07 o
   0  20   8       89.25       65.62    101.11 o
   1  20   8      242.10      298.75     77.50 o
  -4  21   8       81.42     -130.90    130.90 o
  -3  21   8       17.21      171.73     73.82 o
  -2  21   8       57.01       35.21     74.11 o
  -1  21   8       60.11       69.19    118.54 o
   0  21   8      583.20      465.34     90.26 o
 -10   1   9      449.45      410.84    119.21 o
  -9   1   9       80.07      -10.90    141.86 o
  -8   1   9      351.38      530.76     97.61 o
  -7   1   9     1056.93     1133.11    112.21 o
  -6   1   9      852.61      900.95    100.95 o
  -5   1   9      259.52       98.21    112.80 o
  -4   1   9     3588.89     3336.56    143.38 o
  -3   1   9      128.92      200.31     63.29 o
  -2   1   9     1482.65     1463.56     93.94 o
  -1   1   9       74.35      104.13     58.24 o
   0   1   9     4572.82     4875.57    153.00 o
   1   1   9      322.05      337.13     75.68 o
   2   1   9       11.48       82.60    100.31 o
   3   1   9       33.47      158.44     68.69 o
   4   1   9     1861.71     2053.46    125.34 o
   5   1   9        0.83      -48.23    118.81 o
   6   1   9      196.25      230.85     96.55 o
 -10   2   9      162.06      290.92    103.37 o
  -9   2   9      644.41      510.02    119.28 o
  -8   2   9      249.77      273.95     92.55 o
  -7   2   9       93.46      112.52     74.85 o
  -6   2   9     1222.69     1179.01    104.65 o
  -5   2   9      372.20      485.61     73.46 o
  -4   2   9     3651.47     3738.94    145.44 o
  -3   2   9        9.47       77.85     54.49 o
  -2   2   9     4429.46     4469.14    144.77 o
  -1   2   9     1346.99     1233.91     86.99 o
   0   2   9       45.74      -89.59     89.59 o
   1   2   9      169.43      132.06     66.20 o
   2   2   9     8750.09     9078.78    247.46 o
   3   2   9       47.59      -15.87     99.93 o
   4   2   9        7.15       69.24     95.62 o
   5   2   9       13.55      -38.06    119.26 o
   6   2   9     1424.44     1616.17    140.85 o
 -10   3   9        0.21      106.62     96.34 o
  -9   3   9      241.10      294.79     93.72 o
  -8   3   9      332.87      277.48     97.43 o
  -7   3   9      115.48      120.19     78.37 o
  -6   3   9      171.67       48.08    103.88 o
  -5   3   9      651.05      552.93     85.05 o
  -4   3   9      734.73      676.39     80.88 o
  -3   3   9      176.54      220.19     61.90 o
  -2   3   9       29.28      142.68     49.24 o
  -1   3   9       59.29       66.46     79.70 o
   0   3   9      256.05      174.10     60.68 o
   1   3   9      229.91      248.96     59.00 o
   2   3   9      470.76      554.05     79.69 o
   3   3   9       74.26      188.75     66.23 o
   4   3   9      197.50      313.94     82.97 o
   5   3   9      199.57      173.32     91.30 o
   6   3   9      124.50      143.77     90.56 o
 -10   4   9        7.61     -134.85    134.85 o
  -9   4   9      519.62      424.98    112.02 o
  -8   4   9      688.28      645.54    109.78 o
  -7   4   9       33.14      114.62     77.24 o
  -6   4   9      177.43       71.17     73.58 o
  -5   4   9      231.93      349.06     72.75 o
  -4   4   9      937.22     1062.56     85.47 o
  -3   4   9      609.71      667.35     72.12 o
  -2   4   9     1519.31     1484.02     88.89 o
  -1   4   9       73.35       11.68     84.23 o
   0   4   9     2787.33     2684.48    116.05 o
   1   4   9       12.80      -25.48     76.95 o
   2   4   9     3655.07     3894.84    146.99 o
   3   4   9        1.64        0.00     84.72 o
   4   4   9      275.29      359.25     80.47 o
   5   4   9      383.38      458.62     92.35 o
   6   4   9      619.15      817.02    106.11 o
 -10   5   9      401.39      503.42    114.89 o
  -9   5   9      165.59      119.58    104.60 o
  -8   5   9      326.65      200.96     97.32 o
  -7   5   9      746.51      748.56     96.93 o
  -6   5   9      460.56      573.27     84.72 o
  -5   5   9       35.27      -90.87     95.12 o
  -4   5   9     1854.39     1780.20    103.63 o
  -3   5   9     1059.79     1101.40     81.30 o
  -2   5   9      714.86      751.97     73.54 o
  -1   5   9       43.70       28.56     48.79 o
   0   5   9     5224.57     5242.92    153.23 o
   1   5   9      525.66      580.41     70.47 o
   2   5   9       55.65     -101.33    101.33 o
   3   5   9       15.10       29.67     92.21 o
   4   5   9     2087.63     2227.57    131.59 o
   5   5   9        9.39      -27.49    118.03 o
   6   5   9      164.29      309.99     97.61 o
 -10   6   9      187.02      224.52    102.87 o
  -9   6   9       12.95       21.68    128.03 o
  -8   6   9        2.26       97.24    115.79 o
  -7   6   9     1026.95      975.50    108.82 o
  -6   6   9      918.24      947.59     94.80 o
  -5   6   9      985.19     1015.01     94.38 o
  -4   6   9      522.07      509.11     70.08 o
  -3   6   9     1235.51     1227.43     83.36 o
  -2   6   9      516.35      517.97     64.65 o
  -1   6   9      691.41      567.52     68.43 o
   0   6   9      866.66      840.88     75.98 o
   1   6   9      468.89      594.74     67.49 o
   2   6   9      214.66      183.68     65.59 o
   3   6   9      860.05      985.87     88.95 o
   4   6   9       28.78      -49.12    102.38 o
   5   6   9       83.63       45.72    120.34 o
   6   6   9       16.99      -10.23    126.47 o
 -10   7   9      206.31      212.73    109.25 o
  -9   7   9      201.30        0.00    137.31 o
  -8   7   9       44.21       77.35    123.63 o
  -7   7   9       39.11      -17.10    108.31 o
  -6   7   9      928.24      993.41     91.72 o
  -5   7   9     2663.54     2711.61    124.34 o
  -4   7   9       36.69       30.85     74.11 o
  -3   7   9      127.98      110.19     58.64 o
  -2   7   9      960.45      866.25     74.09 o
  -1   7   9      794.91      892.52     74.11 o
   0   7   9      738.68      649.10     69.11 o
   1   7   9      857.52      741.27     78.65 o
   2   7   9      208.55      172.66     65.53 o
   3   7   9      743.24      910.62     88.92 o
   4   7   9      273.85      380.21     79.41 o
   5   7   9      467.24      370.19     94.83 o
   6   7   9       37.27       86.51     85.12 o
 -10   8   9       55.49        0.00    102.17 o
  -9   8   9     1008.77     1092.19    127.16 o
  -8   8   9       72.79      206.08     88.14 o
  -7   8   9      134.53      148.53     75.69 o
  -6   8   9      408.36      504.62     82.02 o
  -5   8   9      757.71      776.43     82.04 o
  -4   8   9      311.35      360.27     64.94 o
  -3   8   9      954.38     1096.00     83.45 o
  -2   8   9     1381.85     1333.27     82.77 o
  -1   8   9       59.87      108.82     53.49 o
   0   8   9      213.11       72.13     61.12 o
   1   8   9        3.64      -24.53     81.09 o
   2   8   9     1524.67     1292.70     92.14 o
   3   8   9       11.11      168.38     63.32 o
   4   8   9        6.87     -118.14    118.14 o
   5   8   9      220.30      178.30     92.70 o
   6   8   9      503.46      500.00    106.08 o
  -9   9   9      630.61      626.60    117.08 o
  -8   9   9      119.72      262.17     86.03 o
  -7   9   9       97.96      210.95     70.32 o
  -6   9   9       62.49       37.45     89.54 o
  -5   9   9      377.75      406.92     67.41 o
  -4   9   9      537.51      493.14     73.93 o
  -3   9   9     1092.32      967.33     82.13 o
  -2   9   9      223.71      289.55     53.51 o
  -1   9   9     1395.98     1273.88     81.58 o
   0   9   9      555.80      587.42     68.40 o
   1   9   9      325.77      440.53     61.41 o
   2   9   9       19.58       -6.71     86.23 o
   3   9   9      705.44      589.46     81.01 o
   4   9   9       65.44      -57.29    107.65 o
   5   9   9     1039.59      987.99    118.65 o
  -9  10   9       35.11       31.97    134.52 o
  -8  10   9      253.06      360.67     85.55 o
  -7  10   9      666.55      799.59     93.15 o
  -6  10   9      152.87       44.84    102.08 o
  -5  10   9      640.60      662.09     77.76 o
  -4  10   9      858.44      837.18     73.66 o
  -3  10   9      931.42      994.51     79.34 o
  -2  10   9       37.23       88.58     49.63 o
  -1  10   9      300.88      346.49     62.47 o
   0  10   9      111.99      162.22     54.73 o
   1  10   9     1418.51     1387.70     95.65 o
   2  10   9       95.17       -6.82     91.84 o
   3  10   9     1103.89     1230.48     95.44 o
   4  10   9      184.80      334.16     74.13 o
   5  10   9      584.68      498.77    103.97 o
  -9  11   9        8.72       85.11     89.08 o
  -8  11   9       74.55       37.84     79.76 o
  -7  11   9       11.99      214.43     73.93 o
  -6  11   9       22.66       60.19     83.16 o
  -5  11   9       11.61      -13.69     94.00 o
  -4  11   9       51.29       -6.37     83.05 o
  -3  11   9        8.40      -85.67     85.67 o
  -2  11   9       23.31       64.38     68.40 o
  -1  11   9       18.87       29.23     68.74 o
   0  11   9      450.30      471.34     67.14 o
   1  11   9       47.14       44.60     81.32 o
   2  11   9        5.83       47.89     85.78 o
   3  11   9      266.13      240.29     74.09 o
   4  11   9      272.51      358.39     82.03 o
   5  11   9       38.01      -27.89    115.02 o
  -9  12   9       47.78     -133.24    133.24 o
  -8  12   9      356.32      583.13     87.64 o
  -7  12   9      995.97      914.82    104.48 o
  -6  12   9      272.23      399.56     72.36 o
  -5  12   9        5.24      -48.56     94.44 o
  -4  12   9      226.45      278.74     64.36 o
  -3  12   9     1213.39     1289.35     88.81 o
  -2  12   9      124.29       54.39     88.27 o
  -1  12   9      828.92      840.03     75.22 o
   0  12   9      221.98      186.48     63.69 o
   1  12   9      583.40      565.06     76.84 o
   2  12   9       37.34       45.44     65.89 o
   3  12   9      390.85      526.87     85.53 o
   4  12   9       49.80     -115.13    115.13 o
   5  12   9      502.96      579.33    105.85 o
  -8  13   9      137.64       66.63    121.70 o
  -7  13   9       56.68       -8.50    112.34 o
  -6  13   9      147.96      271.19     72.34 o
  -5  13   9     1221.81     1212.12    102.08 o
  -4  13   9      178.50       40.14     92.70 o
  -3  13   9      562.60      519.76     72.81 o
  -2  13   9      684.62      788.61     74.91 o
  -1  13   9     2634.84     2462.56    114.97 o
   0  13   9       20.40       38.50     84.78 o
   1  13   9      690.15      820.42     83.02 o
   2  13   9      215.97      265.19     74.64 o
   3  13   9     1042.61     1150.36    100.73 o
   4  13   9        1.07        0.00    104.95 o
  -8  14   9        1.28      129.93     77.84 o
  -7  14   9       48.53       17.33    119.21 o
  -6  14   9       29.57       23.81     92.10 o
  -5  14   9        2.75       44.09    100.42 o
  -4  14   9        1.08       20.84     65.94 o
  -3  14   9      567.26      401.44     74.43 o
  -2  14   9      114.43      202.97     59.25 o
  -1  14   9       66.43      -32.75     88.03 o
   0  14   9       18.88       30.01     60.24 o
   1  14   9      617.67      677.41     79.37 o
   2  14   9       11.65       33.20     63.54 o
   3  14   9      392.96      537.87     82.22 o
   4  14   9       44.67        8.66     98.64 o
  -7  15   9       61.38       88.92    108.20 o
  -6  15   9      189.54      212.79     81.91 o
  -5  15   9      292.94      240.92     80.86 o
  -4  15   9       24.55       -7.32     98.58 o
  -3  15   9        7.75       -6.99     88.74 o
  -2  15   9      162.63      157.77     66.53 o
  -1  15   9      409.23      249.94     71.83 o
   0  15   9       35.27       55.61     90.59 o
   1  15   9      213.67       14.37     93.71 o
   2  15   9       47.01      189.85     63.27 o
   3  15   9      347.09      449.77     83.50 o
  -7  16   9      374.83      365.90     95.64 o
  -6  16   9      112.28      288.32     79.43 o
  -5  16   9        7.29       71.70     92.54 o
  -4  16   9       45.38        0.00     93.11 o
  -3  16   9     1250.55     1528.97    105.56 o
  -2  16   9      269.13      259.36     72.30 o
  -1  16   9      268.32      290.39     76.83 o
   0  16   9      182.73      210.27     70.28 o
   1  16   9     1266.39     1266.45     98.60 o
   2  16   9       29.42       66.67     69.91 o
   3  16   9      978.80     1158.55    101.32 o
  -6  17   9        9.11       79.41    100.25 o
  -5  17   9      163.38      187.61     76.92 o
  -4  17   9       95.60      199.38     73.50 o
  -3  17   9      192.79      382.53     70.67 o
  -2  17   9       11.99      -97.01     97.01 o
  -1  17   9       19.86      -95.12     95.12 o
   0  17   9      383.16      530.93     76.41 o
   1  17   9       55.71      -15.54    100.27 o
   2  17   9       18.97       -8.16    105.12 o
  -5  18   9        2.80       26.21     94.55 o
  -4  18   9       50.98      230.65     66.84 o
  -3  18   9      402.91      451.52     84.97 o
  -2  18   9      418.51      430.17     86.48 o
  -1  18   9       68.26        0.00     94.62 o
   0  18   9       10.95       87.23     67.73 o
   1  18   9      279.95      344.63     73.76 o
  -4  19   9       73.59      110.16     77.97 o
  -3  19   9      293.88      325.01     83.15 o
  -2  19   9       59.14       41.86    102.11 o
  -1  19   9     1084.31     1133.04    107.79 o
   0  19   9        0.53      -16.54     96.84 o
  -2  20   9      457.59      606.96     87.27 o
 -10   0  10      203.31      332.10    113.16 o
  -9   0  10      855.05      881.64    127.96 o
  -8   0  10      659.68      543.47    113.35 o
  -7   0  10       16.01       77.68    114.84 o
  -6   0  10     1160.48     1180.81    111.51 o
  -5   0  10     1706.29     1873.91    117.92 o
  -4   0  10      288.71      228.81     77.80 o
  -3   0  10        2.96       -7.71     91.31 o
  -2   0  10     4308.27     5078.08    164.19 o
  -1   0  10     1367.27     1302.77    102.51 o
   0   0  10      206.66      227.19     73.19 o
   1   0  10      632.69      789.23    101.10 o
   2   0  10     1949.10     2334.99    134.82 o
   3   0  10       76.84       87.25    107.71 o
   4   0  10      736.01      902.64    112.70 o
   5   0  10       20.49     -111.60    142.90 o
 -10   1  10      149.89      314.56     94.03 o
  -9   1  10        2.74        0.00    134.62 o
  -8   1  10      219.69      210.96     93.77 o
  -7   1  10      483.24      396.94     96.52 o
  -6   1  10        5.15      -62.48     97.24 o
  -5   1  10        0.10        8.27    110.03 o
  -4   1  10      247.50      184.99     74.04 o
  -3   1  10      360.45      220.75     76.75 o
  -2   1  10      124.22       22.42     92.97 o
  -1   1  10      101.63       22.92     99.39 o
   0   1  10      454.49      510.48     84.55 o
   1   1  10      443.68      536.24     84.54 o
   2   1  10       29.53      109.82     76.06 o
   3   1  10       50.44      122.45     82.83 o
   4   1  10      975.68      947.20    116.46 o
   5   1  10       48.18     -135.42    135.42 o
 -10   2  10        5.90      136.08    138.37 o
  -9   2  10      162.02       80.45    143.95 o
  -8   2  10      260.66      310.85     99.20 o
  -7   2  10       24.07        4.81     80.08 o
  -6   2  10      170.34      163.42     80.51 o
  -5   2  10       25.67      -32.75     99.03 o
  -4   2  10      161.61      100.24    105.56 o
  -3   2  10      229.01      322.88     70.85 o
  -2   2  10       51.50      -80.26     98.31 o
  -1   2  10      113.57      180.45     57.80 o
   0   2  10        4.90       30.29     63.87 o
   1   2  10      227.10      239.44     74.48 o
   2   2  10      170.62      238.50     79.00 o
   3   2  10        5.90       36.60    111.65 o
   4   2  10      101.49       69.65    133.59 o
   5   2  10       76.26       64.33     88.37 o
 -10   3  10      274.90      366.26    116.81 o
  -9   3  10       60.64       68.91    129.00 o
  -8   3  10      133.52     -129.19    129.19 o
  -7   3  10      856.81      993.53    112.74 o
  -6   3  10      590.20      604.45     94.65 o
  -5   3  10        6.87       56.50     84.27 o
  -4   3  10     1912.13     1929.22    118.17 o
  -3   3  10      549.95      644.41     75.90 o
  -2   3  10      473.64      411.59     77.45 o
  -1   3  10      260.54      239.02     74.27 o
   0   3  10      899.91      957.77     86.90 o
   1   3  10      228.84      309.56     71.24 o
   2   3  10       80.00       66.12    111.56 o
   3   3  10       37.12       80.53    106.19 o
   4   3  10     2634.35     2703.55    156.64 o
   5   3  10       68.11      -84.73    141.13 o
 -10   4  10       98.35      136.72    148.90 o
  -9   4  10      380.51      552.62    115.84 o
  -8   4  10       57.94      152.02     83.05 o
  -7   4  10       66.08      247.32     83.95 o
  -6   4  10      438.54      545.17     91.64 o
  -5   4  10      489.14      480.46     82.43 o
  -4   4  10       19.79      155.36     61.53 o
  -3   4  10      186.46       35.22     98.85 o
  -2   4  10     1355.99     1556.66     98.74 o
  -1   4  10      403.26      450.60     70.94 o
   0   4  10       32.98      -14.20     91.99 o
   1   4  10      149.03      -30.02    112.65 o
   2   4  10      702.04      783.99     95.91 o
   3   4  10      621.28      745.71     97.89 o
   4   4  10       18.82      129.21     74.49 o
   5   4  10       43.83       52.26    130.05 o
  -9   5  10      126.86      -92.07    161.10 o
  -8   5  10       32.65     -133.40    133.40 o
  -7   5  10       20.58      198.22     74.94 o
  -6   5  10      663.11      829.32     92.09 o
  -5   5  10      131.67       70.27    103.87 o
  -4   5  10      121.25       43.49     90.39 o
  -3   5  10        9.46       61.86     89.92 o
  -2   5  10      145.78       97.39     60.94 o
  -1   5  10      983.72      835.50     84.62 o
   0   5  10       57.94       93.90     63.44 o
   1   5  10      362.94      426.36     74.62 o
   2   5  10        1.84      154.12     60.80 o
   3   5  10      162.80      120.59     79.39 o
   4   5  10        2.35      -56.50    103.38 o
   5   5  10      462.53      527.65    104.39 o
  -9   6  10      399.93      516.62    116.46 o
  -8   6  10      567.95      587.76    111.47 o
  -7   6  10       29.52       65.44    100.32 o
  -6   6  10      612.12      683.77     90.40 o
  -5   6  10      512.97      584.07     80.70 o
  -4   6  10      126.40      -85.31     92.29 o
  -3   6  10     1066.06     1143.75     86.83 o
  -2   6  10      814.01      738.86     76.35 o
  -1   6  10       40.42      -46.28     77.29 o
   0   6  10      114.95       61.32     86.09 o
   1   6  10      623.99      736.83     82.73 o
   2   6  10      747.53      739.99     83.76 o
   3   6  10       17.90     -101.77    105.90 o
   4   6  10      247.54      205.27     91.70 o
   5   6  10       81.07       87.19     89.60 o
  -9   7  10      126.12       45.89    160.77 o
  -8   7  10      546.80      793.59    110.07 o
  -7   7  10      195.14      241.76     87.33 o
  -6   7  10        4.96      -66.78    103.83 o
  -5   7  10     1359.39     1437.16    108.70 o
  -4   7  10     1500.62     1426.40    104.26 o
  -3   7  10      892.40     1032.95     84.87 o
  -2   7  10      143.02       71.61     85.65 o
  -1   7  10       19.11      -65.33     82.21 o
   0   7  10      427.08      473.38     72.01 o
   1   7  10      634.35      723.23     74.34 o
   2   7  10       48.19       96.35     69.64 o
   3   7  10        1.92      -16.82     98.41 o
   4   7  10     1236.82     1151.30    121.07 o
   5   7  10      268.46      343.55     96.85 o
  -9   8  10       25.55       22.86    126.30 o
  -8   8  10      424.44      303.64    105.61 o
  -7   8  10      717.85      798.10    105.25 o
  -6   8  10      158.34      244.08     71.73 o
  -5   8  10       14.94      -52.53     93.55 o
  -4   8  10      940.24      977.04     90.48 o
  -3   8  10     1256.24     1080.94     90.28 o
  -2   8  10        0.52        6.37     80.81 o
  -1   8  10      385.50      441.88     71.55 o
   0   8  10      184.56      164.49     65.42 o
   1   8  10     1185.18     1179.46     98.49 o
   2   8  10       27.41        0.00     97.69 o
   3   8  10      935.46     1047.37    108.22 o
   4   8  10        1.18       83.32    107.57 o
  -9   9  10       70.41      266.94     89.26 o
  -8   9  10        2.17      -30.62    126.35 o
  -7   9  10      437.69      452.64     97.62 o
  -6   9  10      331.49      365.61     80.04 o
  -5   9  10       69.80       29.96     94.46 o
  -4   9  10       93.18       20.79     82.34 o
  -3   9  10       13.12       16.49     59.74 o
  -2   9  10      352.65      487.43     68.41 o
  -1   9  10     1045.37     1126.32     83.89 o
   0   9  10      118.68       53.72     95.03 o
   1   9  10        2.32       31.96     58.01 o
   2   9  10       93.66      134.21     72.11 o
   3   9  10      390.58      335.73     84.57 o
   4   9  10      220.03       55.46    136.09 o
  -8  10  10       42.15       81.09    117.48 o
  -7  10  10      224.95      386.30     83.70 o
  -6  10  10      157.52      216.80     75.58 o
  -5  10  10      392.56      440.91     71.71 o
  -4  10  10       44.39        6.99     93.61 o
  -3  10  10        2.80       79.47     87.46 o
  -2  10  10      311.69      276.46     66.78 o
  -1  10  10      208.53      288.07     61.39 o
   0  10  10        3.50        0.00     59.12 o
   1  10  10      139.18       92.80     66.30 o
   2  10  10      245.79      361.89     69.84 o
   3  10  10      279.28      218.76     79.63 o
   4  10  10       43.00       27.89    114.74 o
  -8  11  10      455.14      409.55    110.93 o
  -7  11  10       58.81      -63.32    119.21 o
  -6  11  10      335.73      418.13     78.69 o
  -5  11  10     1438.50     1288.57    109.04 o
  -4  11  10      174.89      158.11     66.36 o
  -3  11  10      332.63      255.61     67.34 o
  -2  11  10      454.10      373.24     69.77 o
  -1  11  10     1425.54     1397.07     99.39 o
   0  11  10      153.92      178.22     60.99 o
   1  11  10     1654.60     1589.00    102.75 o
   2  11  10      116.39      174.74     62.05 o
   3  11  10      628.75      686.71     96.71 o
   4  11  10        3.77     -114.89    114.89 o
  -8  12  10      235.95      196.81    100.98 o
  -7  12  10      152.39      168.10     84.92 o
  -6  12  10       24.16       24.81     70.64 o
  -5  12  10        4.70       -7.54     94.55 o
  -4  12  10      724.79      529.69     88.29 o
  -3  12  10      493.08      422.56     80.35 o
  -2  12  10        1.91       -6.71     88.69 o
  -1  12  10      565.06      533.90     69.12 o
   0  12  10      212.92      178.36     68.33 o
   1  12  10      308.38      327.22     74.32 o
   2  12  10        4.12       70.75     91.31 o
   3  12  10      488.14      552.25     90.91 o
  -7  13  10      102.01       73.28    114.87 o
  -6  13  10       41.73      108.65     68.24 o
  -5  13  10       69.35      127.88     66.79 o
  -4  13  10       29.49       32.97     56.33 o
  -3  13  10       48.45       31.75     63.71 o
  -2  13  10        0.33       41.63     86.73 o
  -1  13  10        8.80        0.00     78.40 o
   0  13  10        4.17        7.21     61.69 o
   1  13  10      136.11      217.73     66.80 o
   2  13  10       16.77       24.03     98.97 o
   3  13  10       40.57       86.68     89.31 o
  -7  14  10      440.17      555.98     98.51 o
  -6  14  10      175.67      217.31     81.90 o
  -5  14  10       65.47       39.85     99.10 o
  -4  14  10      409.38      105.72    110.03 o
  -3  14  10     1409.38     1270.13    100.94 o
  -2  14  10       76.57     -100.55    105.13 o
  -1  14  10     1375.50     1418.26    108.17 o
   0  14  10      205.69      284.19     72.85 o
   1  14  10     1027.65     1080.03     96.13 o
   2  14  10        7.07      118.53     67.67 o
  -6  15  10      199.39      113.44    121.43 o
  -5  15  10      133.47      -24.54    112.75 o
  -4  15  10      122.32       70.43     98.66 o
  -3  15  10      132.15       45.50    105.04 o
  -2  15  10      242.12      186.76     73.98 o
  -1  15  10     1112.57     1102.24     98.51 o
   0  15  10      404.36      370.25     71.99 o
   1  15  10      921.81      797.62     95.77 o
   2  15  10      117.29       83.68     74.85 o
  -6  16  10       42.29        8.94    106.07 o
  -5  16  10       22.20      -42.53    108.58 o
  -4  16  10        2.68      -97.40     97.40 o
  -3  16  10       60.99       47.45     98.76 o
  -2  16  10       94.30       54.55    101.23 o
  -1  16  10       43.96      -62.20     96.46 o
   0  16  10       21.03       71.14     66.39 o
   1  16  10       11.45      -49.12    102.04 o
  -5  17  10      413.17      358.16     90.39 o
  -4  17  10        1.71      -59.40     97.12 o
  -3  17  10       85.11      243.58     73.56 o
  -2  17  10      205.43      113.78    116.63 o
  -1  17  10      290.76      239.34     75.66 o
   0  17  10       10.03       37.05     69.35 o
  -3  18  10      415.44      436.58     91.18 o
  -2  18  10      470.75      629.31     87.50 o
  -1  18  10      696.51      804.82     99.85 o
  -9   1  11        1.40      120.04    136.91 o
  -8   1  11      136.41      -11.24    148.92 o
  -7   1  11      404.52      433.92    101.53 o
  -6   1  11      287.01      265.36     93.23 o
  -5   1  11      106.30      109.45     75.80 o
  -4   1  11     1319.18     1398.47    117.10 o
  -3   1  11      307.73      373.89     84.79 o
  -2   1  11       29.72       -8.61    110.99 o
  -1   1  11      241.33      359.28     83.77 o
   0   1  11     2712.03     3180.77    156.19 o
   1   1  11       11.36     -119.54    119.54 o
   2   1  11      311.16      247.98     96.25 o
   3   1  11      115.83      -64.90    149.47 o
   4   1  11      554.97      542.26    120.02 o
  -9   2  11      423.50      501.20    113.89 o
  -8   2  11       93.16      122.75    127.83 o
  -7   2  11       32.87      -30.96    134.91 o
  -6   2  11     1042.33     1225.72    112.85 o
  -5   2  11      390.51      428.78     92.13 o
  -4   2  11       15.54      -86.34    116.46 o
  -3   2  11       46.34       67.29     71.26 o
  -2   2  11     1616.24     2062.63    123.71 o
  -1   2  11      320.09      417.75     81.21 o
   0   2  11      325.76      300.12     85.46 o
   1   2  11      223.82      398.84     89.80 o
   2   2  11     1319.11     1428.44    122.23 o
   3   2  11      162.07      289.81     92.58 o
   4   2  11      489.62      655.41    116.09 o
  -9   3  11      103.65      230.29    100.05 o
  -8   3  11      105.93      162.10     94.63 o
  -7   3  11      135.46      216.00     91.06 o
  -6   3  11      237.37      304.74     82.25 o
  -5   3  11      100.33      191.56     76.69 o
  -4   3  11      108.77       25.49    102.80 o
  -3   3  11      125.61      181.12     70.99 o
  -2   3  11      226.30      155.45     72.52 o
  -1   3  11       16.12       74.72     98.41 o
   0   3  11        5.71      -85.67    117.58 o
   1   3  11       93.63     -108.21    125.09 o
   2   3  11        3.59       95.95    116.79 o
   3   3  11       25.50      205.94     78.52 o
   4   3  11       18.87      110.60    126.19 o
  -9   4  11      174.40      -24.37    159.50 o
  -8   4  11      310.38      581.22    101.67 o
  -7   4  11      568.98      615.18    105.71 o
  -6   4  11       24.79     -120.60    120.60 o
  -5   4  11       20.78      175.76     72.82 o
  -4   4  11      362.85      304.18     81.84 o
  -3   4  11      246.36      253.87     82.82 o
  -2   4  11     1390.18     1587.52    108.54 o
  -1   4  11        0.09       32.36    100.20 o
   0   4  11      292.85      263.24     80.20 o
   1   4  11      353.51      360.66     85.47 o
   2   4  11      531.27      384.81    100.89 o
   3   4  11      229.56      297.68     85.66 o
   4   4  11        2.96      -43.48    142.00 o
  -9   5  11        4.59      -97.18    156.64 o
  -8   5  11      203.65      245.28     99.02 o
  -7   5  11      639.42      733.94    113.96 o
  -6   5  11      170.73      130.77     80.62 o
  -5   5  11      258.98      290.11     85.22 o
  -4   5  11      953.03      946.13    102.80 o
  -3   5  11      333.84      382.47     82.67 o
  -2   5  11        2.85        7.77    101.26 o
  -1   5  11      228.15      149.74     74.98 o
   0   5  11     2780.51     3157.64    145.67 o
   1   5  11      255.29      180.28     82.82 o
   2   5  11      151.16      215.67     84.92 o
   3   5  11      178.87      277.41     94.37 o
   4   5  11      403.49      423.76    111.09 o
  -8   6  11      106.20      122.19    132.64 o
  -7   6  11       67.13        0.00    137.60 o
  -6   6  11      127.72      244.62     85.42 o
  -5   6  11      788.24      671.17     90.99 o
  -4   6  11       87.75       40.13     95.97 o
  -3   6  11       56.75      123.63     66.57 o
  -2   6  11      463.14      526.50     80.63 o
  -1   6  11      566.02      520.93     81.71 o
   0   6  11      245.29      311.07     74.54 o
   1   6  11        9.05      159.88     59.52 o
   2   6  11       54.86       72.10    108.99 o
   3   6  11      686.50      732.19    112.96 o
   4   6  11      128.84     -149.31    149.31 o
  -8   7  11       11.20     -125.79    125.79 o
  -7   7  11       43.77      -70.53    120.55 o
  -6   7  11      500.57      666.50     97.25 o
  -5   7  11      337.65      339.28     79.59 o
  -4   7  11      127.15      274.70     69.37 o
  -3   7  11       43.59      -45.88     93.73 o
  -2   7  11      423.54      437.93     79.33 o
  -1   7  11      184.82        0.00    116.63 o
   0   7  11      684.14      699.92     93.88 o
   1   7  11      153.61      275.16     75.08 o
   2   7  11        2.07      -35.76    105.73 o
   3   7  11      525.14      659.62    101.94 o
  -8   8  11       35.15       44.15    131.22 o
  -7   8  11       33.03      -29.90    123.51 o
  -6   8  11      187.47      109.19     85.54 o
  -5   8  11       71.63       25.26    107.59 o
  -4   8  11       10.87        7.94     65.50 o
  -3   8  11       17.40       15.20     98.64 o
  -2   8  11     1196.72     1177.79     96.42 o
  -1   8  11       61.33      105.52     61.65 o
   0   8  11        0.52      -54.65     91.42 o
   1   8  11       29.08       37.11     72.54 o
   2   8  11      435.98      332.40     84.58 o
   3   8  11       94.50       -9.67    121.79 o
  -8   9  11      154.53      394.00     89.28 o
  -7   9  11      143.30      -59.37    128.29 o
  -6   9  11      134.06       54.06    118.90 o
  -5   9  11      100.83       66.46    110.40 o
  -4   9  11      133.56      238.36     74.35 o
  -3   9  11      639.46      553.30     88.21 o
  -2   9  11      382.05      400.79     78.31 o
  -1   9  11      258.02      315.10     65.15 o
   0   9  11      254.72      240.84     70.18 o
   1   9  11     1028.18      982.32    109.02 o
   2   9  11      158.98      140.82     82.46 o
   3   9  11       24.38     -114.73    121.55 o
  -7  10  11      266.38      -68.89    148.35 o
  -6  10  11      107.31       49.41     76.02 o
  -5  10  11      140.14      136.62     73.51 o
  -4  10  11      415.33      359.25     82.18 o
  -3  10  11      889.58      911.47     94.88 o
  -2  10  11       17.88      -22.30     86.29 o
  -1  10  11      653.73      740.65     79.99 o
   0  10  11      217.59      237.01     80.85 o
   1  10  11      680.31      681.32    100.64 o
   2  10  11       85.48      175.73     78.25 o
  -7  11  11       46.29       39.07    119.04 o
  -6  11  11        6.96      -35.71    108.25 o
  -5  11  11      154.61      190.85     78.49 o
  -4  11  11        1.71      -31.29    105.73 o
  -3  11  11        1.58       15.14    103.72 o
  -2  11  11       57.67      -22.47     99.60 o
  -1  11  11      158.89      306.36     75.58 o
   0  11  11       86.93      -54.66     99.21 o
   1  11  11       56.98       32.98    104.18 o
   2  11  11        6.92      -17.66    111.54 o
  -7  12  11      236.47      274.20     89.52 o
  -6  12  11       96.51      175.29     72.72 o
  -5  12  11      285.99      502.17     81.76 o
  -4  12  11      228.52      202.24     74.31 o
  -3  12  11      175.56      295.41     69.21 o
  -2  12  11        9.13      -15.14     84.38 o
  -1  12  11      300.33      391.18     77.06 o
   0  12  11      144.98       94.98    104.37 o
   1  12  11      161.21      132.88     78.32 o
   2  12  11       36.11       84.33     72.26 o
  -6  13  11       81.28      172.21     84.12 o
  -5  13  11      455.59      551.54     88.56 o
  -4  13  11       30.93      -88.69    104.90 o
  -3  13  11      425.94      536.63     72.78 o
  -2  13  11      374.26      379.67     80.93 o
  -1  13  11      655.52      579.24     81.44 o
   0  13  11        2.88       32.19     97.85 o
   1  13  11      609.88      628.56     91.44 o
  -5  14  11       61.33       25.88    111.00 o
  -4  14  11        8.48     -100.20    100.20 o
  -3  14  11        2.86       16.04     98.97 o
  -2  14  11        0.25       39.73     66.50 o
  -1  14  11        2.82      -15.98     97.46 o
   0  14  11        4.70      -49.29    100.65 o
  -4  15  11        5.39     -115.51    115.51 o
  -3  15  11       85.13       49.69    107.26 o
  -2  15  11       91.63      -16.38     95.52 o
  -1  15  11      233.47      333.69     68.27 o
  -8   0  12      193.89      169.74    101.25 o
  -7   0  12      122.41      126.61     91.23 o
  -6   0  12      309.19      245.51    100.89 o
  -5   0  12      629.63      714.63    107.80 o
  -4   0  12        6.45       49.12    104.45 o
  -3   0  12      122.35      225.44     84.58 o
  -2   0  12     1446.60     1843.02    132.87 o
  -1   0  12      593.65      603.37    107.68 o
   0   0  12      178.83      201.94     95.94 o
   1   0  12      226.71      318.54    100.25 o
   2   0  12     1661.15     2090.83    154.62 o
   3   0  12      145.62       24.99    160.04 o
  -8   1  12       35.43      -23.53    146.31 o
  -7   1  12      106.84      154.55     97.37 o
  -6   1  12       54.24      261.00     84.28 o
  -5   1  12        5.51       29.95    113.55 o
  -4   1  12      475.05      389.97    103.79 o
  -3   1  12      232.54      299.65     88.18 o
  -2   1  12       10.92     -149.66    149.66 o
  -1   1  12      111.07       54.95     84.63 o
   0   1  12      262.70      124.81    134.99 o
   1   1  12       49.75      120.27     86.46 o
   2   1  12       84.57     -138.62    144.48 o
  -8   2  12       73.08       17.83    104.13 o
  -7   2  12        7.09     -121.77    127.53 o
  -6   2  12      185.32      291.50     90.74 o
  -5   2  12       34.42      -79.25    125.52 o
  -4   2  12        2.41       57.78    105.28 o
  -3   2  12      181.94      213.79     88.95 o
  -2   2  12       37.33      -86.07    122.90 o
  -1   2  12       11.87        0.00    122.22 o
   0   2  12       45.80      157.55     87.24 o
   1   2  12       66.22       74.73    123.30 o
   2   2  12      334.76      305.47    112.80 o
  -8   3  12      299.93      541.37    104.85 o
  -7   3  12      448.21      520.32    111.94 o
  -6   3  12        1.52     -103.55    122.61 o
  -5   3  12       89.63       59.02    129.79 o
  -4   3  12      674.84      798.13    107.36 o
  -3   3  12      498.75      663.21     91.54 o
  -2   3  12       78.35      149.79     82.22 o
  -1   3  12      487.48      602.87     96.01 o
   0   3  12      624.15      675.65    105.56 o
   1   3  12       76.52      156.33     92.22 o
   2   3  12      400.84      675.14     99.73 o
  -8   4  12       11.23     -143.01    148.71 o
  -7   4  12       16.77      -38.62     96.40 o
  -6   4  12      144.85      211.14     85.47 o
  -5   4  12      437.11      525.47     99.47 o
  -4   4  12       70.99      -18.56    118.21 o
  -3   4  12       15.01       36.55    124.12 o
  -2   4  12      390.30      316.27     94.20 o
  -1   4  12      559.19      631.23    100.51 o
   0   4  12       93.95      145.50     84.68 o
   1   4  12       64.86      173.37     91.38 o
   2   4  12      738.87      926.74    113.36 o
  -7   5  12       97.54      -33.09    135.94 o
  -6   5  12      122.53       40.86    129.24 o
  -5   5  12      267.27      172.90     96.46 o
  -4   5  12        5.35       73.49    115.51 o
  -3   5  12       68.75      -71.93    125.70 o
  -2   5  12        8.81       53.82    109.76 o
  -1   5  12      425.55      557.79     89.39 o
   0   5  12       51.06      156.43     79.20 o
   1   5  12      248.30       79.90     96.62 o
   2   5  12        6.15        0.00    129.82 o
  -7   6  12       18.64       10.84    119.98 o
  -6   6  12      216.80      333.68     88.68 o
  -5   6  12      187.22       18.95     86.66 o
  -4   6  12       23.95       90.59    114.57 o
  -3   6  12      639.05      623.07     96.77 o
  -2   6  12       65.89      123.13     78.08 o
  -1   6  12       34.67      -17.94    113.17 o
   0   6  12       23.94     -108.75    108.75 o
   1   6  12       80.20      180.87     85.68 o
   2   6  12      768.90     1142.37    119.19 o
  -7   7  12      341.86      373.93    106.93 o
  -6   7  12      115.11       80.10    139.30 o
  -5   7  12        0.83      -37.50    105.90 o
  -4   7  12       62.81       17.94    103.29 o
  -3   7  12      170.04      143.34     81.29 o
  -2   7  12       42.83       43.15     72.38 o
  -1   7  12       57.72      -26.38    118.93 o
   0   7  12      186.62      -18.17    127.80 o
   1   7  12      689.63      862.05    106.07 o
   2   7  12      130.60      112.75     97.10 o
  -7   8  12      270.86      231.05    102.94 o
  -6   8  12        0.90     -126.85    126.85 o
  -5   8  12       72.00       64.89    113.96 o
  -4   8  12      140.80      264.69     73.40 o
  -3   8  12      350.29      394.92     85.85 o
  -2   8  12       40.90      119.38     71.48 o
  -1   8  12      360.80      473.46     87.25 o
   0   8  12       64.56      -44.99    119.05 o
   1   8  12      189.19      208.87     87.38 o
  -6   9  12      182.14      240.96     88.78 o
  -5   9  12      215.54      303.37     80.51 o
  -4   9  12       90.99      -87.47    112.01 o
  -3   9  12       19.10       50.97    100.03 o
  -2   9  12       18.78     -124.73    124.73 o
  -1   9  12      442.89      542.75     84.47 o
   0   9  12      125.08       44.55     79.26 o
   1   9  12       32.31       37.67    116.64 o
  -6  10  12       42.99      -48.73    115.30 o
  -5  10  12      154.54      192.08     79.38 o
  -4  10  12       72.85      104.52     81.27 o
  -3  10  12       42.44     -108.37    108.37 o
  -2  10  12        5.95       25.37    104.45 o
  -1  10  12      250.73      313.07     85.49 o
   0  10  12       40.62       62.26    113.40 o
  -5  11  12      340.70      278.96     91.22 o
  -4  11  12        1.77      109.03     72.65 o
  -3  11  12      431.84      361.70     91.24 o
  -2  11  12      249.64      325.82     82.20 o
  -1  11  12      231.66       68.83    123.29 o
   0  11  12       31.32        0.00    106.63 o
  -4  12  12      150.32      131.82     78.43 o
  -3  12  12      466.72      424.50     96.89 o
  -2  12  12        0.42        0.00    113.39 o
  -1  12  12      141.20      175.75     76.98 o
  -3  13  12       68.90      258.05     76.85 o
  -6   1  13        1.85        0.00    125.29 o
  -5   1  13      136.77      286.38     91.73 o
  -4   1  13      310.67      484.69    105.42 o
  -3   1  13       69.00       96.02    129.28 o
  -2   1  13       23.11      -86.73    151.90 o
  -1   1  13      258.92      268.85    107.14 o
   0   1  13      519.47      630.78    114.75 o
  -6   2  13      177.81      184.10    100.07 o
  -5   2  13      138.99      209.85     99.00 o
  -4   2  13        4.66      -84.33    125.74 o
  -3   2  13      142.84      215.95     98.16 o
  -2   2  13      684.60      818.79    110.32 o
  -1   2  13       53.93       21.91    127.32 o
   0   2  13      195.73      103.21    147.09 o
  -6   3  13       64.87       55.56    115.02 o
  -5   3  13        2.78       63.99     82.76 o
  -4   3  13        6.44      -52.19    125.68 o
  -3   3  13      138.22      316.85     88.32 o
  -2   3  13      115.65       78.82     87.82 o
  -1   3  13       11.23        0.00    129.48 o
   0   3  13        0.50      112.27    118.86 o
  -6   4  13      301.74      310.08    109.05 o
  -5   4  13       65.21       52.87    126.76 o
  -4   4  13        7.92       61.97    123.67 o
  -3   4  13      206.05      270.94     94.54 o
  -2   4  13      804.58      873.65    118.53 o
  -1   4  13       18.90        0.00    127.03 o
   0   4  13       55.96       77.07    140.56 o
  -6   5  13        6.20     -133.34    133.34 o
  -5   5  13       51.33      -41.92    124.02 o
  -4   5  13      513.22      428.02    105.24 o
  -3   5  13       76.79       95.69     81.04 o
  -2   5  13      139.27      101.35    120.91 o
  -1   5  13      174.11      202.60     92.30 o
   0   5  13      407.82      394.45    108.51 o
  -5   6  13      149.88       51.93    126.90 o
  -4   6  13      273.62      316.61     85.78 o
  -3   6  13       16.43      -29.67    117.75 o
  -2   6  13       70.08      -10.00    126.43 o
  -1   6  13      243.72      474.54     88.96 o
  -5   7  13      129.14      112.92    139.69 o
  -4   7  13      106.70      243.04     86.25 o
  -3   7  13       77.55      190.65     76.24 o
  -2   7  13      211.24      309.35     89.62 o
  -1   7  13      201.63      326.34     91.13 o
  -4   8  13        1.33       68.68    115.79 o
  -3   8  13       70.59      -57.90    131.74 o
  -2   8  13      470.57      455.82     94.15 o
 
